# Supplementary material for: Maize Genotypes Sensitive and Tolerant to Low Phosphorus Levels Exhibit Different Transcriptome Profiles under Talaromyces purpurogenus Symbiosis and Low-Phosphorous Stress
Source: Int J Mol Sci. 2023 Jul 26;24(15):11941. doi: 10.3390/ijms241511941 (PMC10418897; doi:10.3390/ijms241511941)
Supplement: Supplementary file 1 [file ijms-24-11941-s001.zip]

Archive with 6 entries (6 files):
- Figure S1.pptx
- Table S1. Statistical analysis of sequencing results of 12 samples.xlsx
- Table S2. Gene Ontology analysis of DEGs in 31778.xls
- Table S3. Gene Ontology analysis of DEGs in CCM454.xls
- Table S4. KEGG pathway enrichment analysis of DEGs in 31778.xls
- Table S5. KEGG pathway enrichment analysis of DEGs in CCM454.xls
