# Supplementary material for: Maize Genotypes Sensitive and Tolerant to Low Phosphorus Levels Exhibit Different Transcriptome Profiles under Talaromyces purpurogenus Symbiosis and Low-Phosphorous Stress
Source: Int J Mol Sci. 2023 Jul 26;24(15):11941. doi: 10.3390/ijms241511941 (PMC10418897; doi:10.3390/ijms241511941)
Supplement: Supplementary file 1 [file ijms-24-11941-s001.zip › Table S1. Statistical analysis of sequencing results of 12 samples.xlsx]

## Sheet: Sheet1
Sample Name	Raw_Reads	Trimmed_Reads	Raw_Bases	Trimmed_Bases
31778(–Tp)-1	50106766	46370420	7516014900	6955563000
31778(–Tp)-2	46660500	43268318	6999075000	6490247700
31778(–Tp)-3	51684822	48115260	7752723300	7217289000
31778(+Tp)-1	42715880	39743450	6407382000	5961517500
31778(+Tp)-2	47414646	43849872	7112196900	6577480800
31778(+Tp)-3	48077432	44545252	7211614800	6681787800
CCM454(–Tp)-1	49842892	46298450	7476433800	6944767500
CCM454(–Tp)-2	41902490	38782674	6285373500	5817401100
CCM454(–Tp)-3	52577554	48591292	7886633100	7288693800
CCM454(+Tp)-1	47465548	43400434	7119832200	6510065100
CCM454(+Tp)-2	51940988	47374076	7791148200	7106111400
CCM454(+Tp)-3	54951756	50215620	8242763400	7532343000
