# Supplementary material for: Maize Genotypes Sensitive and Tolerant to Low Phosphorus Levels Exhibit Different Transcriptome Profiles under Talaromyces purpurogenus Symbiosis and Low-Phosphorous Stress
Source: Int J Mol Sci. 2023 Jul 26;24(15):11941. doi: 10.3390/ijms241511941 (PMC10418897; doi:10.3390/ijms241511941)
Supplement: Supplementary file 1 [file ijms-24-11941-s001.zip › Table S2. Gene Ontology analysis of DEGs in 31778.xls]

GO.ID	Category	Term	Up	Down	DEG	Total	Pvalue	adjustPvalue	Up_gene	Down_gene
GO:0030417	BP	nicotianamine metabolic process	6	0	6	10	9.27937079168147e-10	1.7197767200583e-07	Zm00001d028887(Zm00001d028887);Zm00001d028888(Zm00001d028888);Zm00001d047639(Zm00001d047639);Zm00001d047651(Zm00001d047651);Zm00001d047656(Zm00001d047656);Zm00001d047658(Zm00001d047658)	-
GO:0030418	BP	nicotianamine biosynthetic process	6	0	6	10	9.27937079168147e-10	1.7197767200583e-07	Zm00001d028887(Zm00001d028887);Zm00001d028888(Zm00001d028888);Zm00001d047639(Zm00001d047639);Zm00001d047651(Zm00001d047651);Zm00001d047656(Zm00001d047656);Zm00001d047658(Zm00001d047658)	-
GO:0072351	BP	tricarboxylic acid biosynthetic process	6	0	6	10	9.27937079168147e-10	1.7197767200583e-07	Zm00001d028887(Zm00001d028887);Zm00001d028888(Zm00001d028888);Zm00001d047639(Zm00001d047639);Zm00001d047651(Zm00001d047651);Zm00001d047656(Zm00001d047656);Zm00001d047658(Zm00001d047658)	-
GO:0030410	MF	nicotianamine synthase activity	6	0	6	10	1.26066264463886e-09	3.70634817523824e-07	Zm00001d028887(Zm00001d028887);Zm00001d028888(Zm00001d028888);Zm00001d047639(Zm00001d047639);Zm00001d047651(Zm00001d047651);Zm00001d047656(Zm00001d047656);Zm00001d047658(Zm00001d047658)	-
GO:0072350	BP	tricarboxylic acid metabolic process	6	0	6	12	3.99507782848077e-09	5.55315818158827e-07	Zm00001d028887(Zm00001d028887);Zm00001d028888(Zm00001d028888);Zm00001d047639(Zm00001d047639);Zm00001d047651(Zm00001d047651);Zm00001d047656(Zm00001d047656);Zm00001d047658(Zm00001d047658)	-
GO:0043436	BP	oxoacid metabolic process	10	17	27	592	1.24347584224663e-08	1.23721354592963e-06	Zm00001d011368(Zm00001d011368);Zm00001d017329(Zm00001d017329);Zm00001d028887(Zm00001d028887);Zm00001d028888(Zm00001d028888);Zm00001d037298(Zm00001d037298);Zm00001d047639(Zm00001d047639);Zm00001d047651(Zm00001d047651);Zm00001d047656(Zm00001d047656);Zm00001d047658(Zm00001d047658);Zm00001d049995(Zm00001d049995)	Zm00001d000012(Zm00001d000012);Zm00001d000018(Zm00001d000018);Zm00001d008974(Zm00001d008974);Zm00001d012322(Zm00001d012322);Zm00001d015347(Zm00001d015347);Zm00001d020008(Zm00001d020008);Zm00001d021168(Zm00001d021168);Zm00001d021666(Zm00001d021666);Zm00001d024664(Zm00001d024664);Zm00001d025659(Zm00001d025659);Zm00001d031449(Zm00001d031449);Zm00001d031771(Zm00001d031771);Zm00001d031772(Zm00001d0317…
GO:0006082	BP	organic acid metabolic process	10	17	27	594	1.33512253157874e-08	1.23721354592963e-06	Zm00001d011368(Zm00001d011368);Zm00001d017329(Zm00001d017329);Zm00001d028887(Zm00001d028887);Zm00001d028888(Zm00001d028888);Zm00001d037298(Zm00001d037298);Zm00001d047639(Zm00001d047639);Zm00001d047651(Zm00001d047651);Zm00001d047656(Zm00001d047656);Zm00001d047658(Zm00001d047658);Zm00001d049995(Zm00001d049995)	Zm00001d000012(Zm00001d000012);Zm00001d000018(Zm00001d000018);Zm00001d008974(Zm00001d008974);Zm00001d012322(Zm00001d012322);Zm00001d015347(Zm00001d015347);Zm00001d020008(Zm00001d020008);Zm00001d021168(Zm00001d021168);Zm00001d021666(Zm00001d021666);Zm00001d024664(Zm00001d024664);Zm00001d025659(Zm00001d025659);Zm00001d031449(Zm00001d031449);Zm00001d031771(Zm00001d031771);Zm00001d031772(Zm00001d0317…
GO:0019752	BP	carboxylic acid metabolic process	9	16	25	578	1.28610761124267e-07	1.02153690264418e-05	Zm00001d011368(Zm00001d011368);Zm00001d017329(Zm00001d017329);Zm00001d028887(Zm00001d028887);Zm00001d028888(Zm00001d028888);Zm00001d037298(Zm00001d037298);Zm00001d047639(Zm00001d047639);Zm00001d047651(Zm00001d047651);Zm00001d047656(Zm00001d047656);Zm00001d047658(Zm00001d047658)	Zm00001d000012(Zm00001d000012);Zm00001d000018(Zm00001d000018);Zm00001d008974(Zm00001d008974);Zm00001d015347(Zm00001d015347);Zm00001d020008(Zm00001d020008);Zm00001d021168(Zm00001d021168);Zm00001d021666(Zm00001d021666);Zm00001d024664(Zm00001d024664);Zm00001d025659(Zm00001d025659);Zm00001d031449(Zm00001d031449);Zm00001d031771(Zm00001d031771);Zm00001d031772(Zm00001d031772);Zm00001d038630(Zm00001d0386…
GO:0006576	BP	cellular biogenic amine metabolic process	6	1	7	39	6.29988120928675e-07	3.89192661373715e-05	Zm00001d028887(Zm00001d028887);Zm00001d028888(Zm00001d028888);Zm00001d047639(Zm00001d047639);Zm00001d047651(Zm00001d047651);Zm00001d047656(Zm00001d047656);Zm00001d047658(Zm00001d047658)	Zm00001d020008(Zm00001d020008)
GO:0044106	BP	cellular amine metabolic process	6	1	7	39	6.29988120928675e-07	3.89192661373715e-05	Zm00001d028887(Zm00001d028887);Zm00001d028888(Zm00001d028888);Zm00001d047639(Zm00001d047639);Zm00001d047651(Zm00001d047651);Zm00001d047656(Zm00001d047656);Zm00001d047658(Zm00001d047658)	Zm00001d020008(Zm00001d020008)
GO:0009309	BP	amine biosynthetic process	6	0	6	30	2.11155120432124e-06	0.000106729315418419	Zm00001d028887(Zm00001d028887);Zm00001d028888(Zm00001d028888);Zm00001d047639(Zm00001d047639);Zm00001d047651(Zm00001d047651);Zm00001d047656(Zm00001d047656);Zm00001d047658(Zm00001d047658)	-
GO:0042401	BP	cellular biogenic amine biosynthetic process	6	0	6	30	2.11155120432124e-06	0.000106729315418419	Zm00001d028887(Zm00001d028887);Zm00001d028888(Zm00001d028888);Zm00001d047639(Zm00001d047639);Zm00001d047651(Zm00001d047651);Zm00001d047656(Zm00001d047656);Zm00001d047658(Zm00001d047658)	-
GO:0044281	BP	small molecule metabolic process	11	18	29	870	2.66799351697973e-06	0.000123617032953394	Zm00001d011368(Zm00001d011368);Zm00001d017329(Zm00001d017329);Zm00001d028887(Zm00001d028887);Zm00001d028888(Zm00001d028888);Zm00001d037298(Zm00001d037298);Zm00001d047639(Zm00001d047639);Zm00001d047651(Zm00001d047651);Zm00001d047656(Zm00001d047656);Zm00001d047658(Zm00001d047658);Zm00001d049995(Zm00001d049995);Zm00001d051634(Zm00001d051634)	Zm00001d000012(Zm00001d000012);Zm00001d000018(Zm00001d000018);Zm00001d008974(Zm00001d008974);Zm00001d012322(Zm00001d012322);Zm00001d015347(Zm00001d015347);Zm00001d020008(Zm00001d020008);Zm00001d021168(Zm00001d021168);Zm00001d021666(Zm00001d021666);Zm00001d024664(Zm00001d024664);Zm00001d025659(Zm00001d025659);Zm00001d031449(Zm00001d031449);Zm00001d031771(Zm00001d031771);Zm00001d031772(Zm00001d0317…
GO:0009308	BP	amine metabolic process	6	1	7	54	6.15123486288278e-06	0.000263083583366371	Zm00001d028887(Zm00001d028887);Zm00001d028888(Zm00001d028888);Zm00001d047639(Zm00001d047639);Zm00001d047651(Zm00001d047651);Zm00001d047656(Zm00001d047656);Zm00001d047658(Zm00001d047658)	Zm00001d020008(Zm00001d020008)
GO:0016491	MF	oxidoreductase activity	11	28	39	1361	7.21855757105913e-06	0.00106112796294569	Zm00001d002901(Zm00001d002901);Zm00001d010136(Zm00001d010136);Zm00001d011368(Zm00001d011368);Zm00001d011420(Zm00001d011420);Zm00001d026683(Zm00001d026683);Zm00001d027286(Zm00001d027286);Zm00001d031926(Zm00001d031926);Zm00001d034128(Zm00001d034128);Zm00001d037849(Zm00001d037849);Zm00001d041726(Zm00001d041726);Zm00001d049995(Zm00001d049995)	Zm00001d006947(Zm00001d006947);Zm00001d006948(Zm00001d006948);Zm00001d012322(Zm00001d012322);Zm00001d014121(Zm00001d014121);Zm00001d014463(Zm00001d014463);Zm00001d018064(Zm00001d018064);Zm00001d019726(Zm00001d019726);Zm00001d021025(Zm00001d021025);Zm00001d023617(Zm00001d023617);Zm00001d023859(Zm00001d023859);Zm00001d025533(Zm00001d025533);Zm00001d027601(Zm00001d027601);Zm00001d028348(Zm00001d0283…
GO:0015706	BP	nitrate transport	4	0	4	11	8.72436133344714e-06	0.000346481778671187	Zm00001d011679(Zm00001d011679);Zm00001d017095(Zm00001d017095);Zm00001d054057(Zm00001d054057);Zm00001d054060(Zm00001d054060)	-
GO:0015698	BP	inorganic anion transport	6	0	6	41	1.41939998967211e-05	0.000526124262838464	Zm00001d011679(Zm00001d011679);Zm00001d017095(Zm00001d017095);Zm00001d027700(Zm00001d027700);Zm00001d033053(Zm00001d033053);Zm00001d054057(Zm00001d054057);Zm00001d054060(Zm00001d054060)	-
GO:0017144	BP	drug metabolic process	11	5	16	356	1.7539998091121e-05	0.000609514933666456	Zm00001d002901(Zm00001d002901);Zm00001d011368(Zm00001d011368);Zm00001d026683(Zm00001d026683);Zm00001d028887(Zm00001d028887);Zm00001d028888(Zm00001d028888);Zm00001d034128(Zm00001d034128);Zm00001d047639(Zm00001d047639);Zm00001d047651(Zm00001d047651);Zm00001d047656(Zm00001d047656);Zm00001d047658(Zm00001d047658);Zm00001d049995(Zm00001d049995)	Zm00001d003188(Zm00001d003188);Zm00001d025753(Zm00001d025753);Zm00001d027832(Zm00001d027832);Zm00001d037653(Zm00001d037653);Zm00001d045048(Zm00001d045048)
GO:0006820	BP	anion transport	7	3	10	167	6.84852613211676e-05	0.00223987089968054	Zm00001d011679(Zm00001d011679);Zm00001d017095(Zm00001d017095);Zm00001d017571(Zm00001d017571);Zm00001d027700(Zm00001d027700);Zm00001d033053(Zm00001d033053);Zm00001d054057(Zm00001d054057);Zm00001d054060(Zm00001d054060)	Zm00001d008974(Zm00001d008974);Zm00001d035162(Zm00001d035162);Zm00001d041842(Zm00001d041842)
GO:1901575	BP	organic substance catabolic process	6	15	21	631	7.64852104422351e-05	0.00236254316699348	Zm00001d011368(Zm00001d011368);Zm00001d013561(Zm00001d013561);Zm00001d016137(Zm00001d016137);Zm00001d025475(Zm00001d025475);Zm00001d034369(Zm00001d034369);Zm00001d037300(Zm00001d037300)	Zm00001d002567(Zm00001d002567);Zm00001d003188(Zm00001d003188);Zm00001d006526(Zm00001d006526);Zm00001d007464(Zm00001d007464);Zm00001d018064(Zm00001d018064);Zm00001d025659(Zm00001d025659);Zm00001d025753(Zm00001d025753);Zm00001d027832(Zm00001d027832);Zm00001d031813(Zm00001d031813);Zm00001d037653(Zm00001d037653);Zm00001d038151(Zm00001d038151);Zm00001d040046(Zm00001d040046);Zm00001d045048(Zm00001d0450…
GO:0009056	BP	catabolic process	9	15	24	798	0.000111289224823163	0.0032566741579831	Zm00001d002901(Zm00001d002901);Zm00001d011368(Zm00001d011368);Zm00001d013561(Zm00001d013561);Zm00001d016137(Zm00001d016137);Zm00001d025475(Zm00001d025475);Zm00001d026683(Zm00001d026683);Zm00001d034128(Zm00001d034128);Zm00001d034369(Zm00001d034369);Zm00001d037300(Zm00001d037300)	Zm00001d002567(Zm00001d002567);Zm00001d003188(Zm00001d003188);Zm00001d006526(Zm00001d006526);Zm00001d007464(Zm00001d007464);Zm00001d018064(Zm00001d018064);Zm00001d025659(Zm00001d025659);Zm00001d025753(Zm00001d025753);Zm00001d027832(Zm00001d027832);Zm00001d031813(Zm00001d031813);Zm00001d037653(Zm00001d037653);Zm00001d038151(Zm00001d038151);Zm00001d040046(Zm00001d040046);Zm00001d045048(Zm00001d0450…
GO:0005576	CC	extracellular region	5	9	14	409	0.000330192959256839	0.0237738930664924	Zm00001d000006(Zm00001d000006);Zm00001d002901(Zm00001d002901);Zm00001d026683(Zm00001d026683);Zm00001d034128(Zm00001d034128);Zm00001d040027(Zm00001d040027)	Zm00001d000012(Zm00001d000012);Zm00001d000018(Zm00001d000018);Zm00001d007464(Zm00001d007464);Zm00001d015347(Zm00001d015347);Zm00001d018064(Zm00001d018064);Zm00001d024996(Zm00001d024996);Zm00001d037653(Zm00001d037653);Zm00001d038841(Zm00001d038841);Zm00001d052243(Zm00001d052243)
GO:0006811	BP	ion transport	13	4	17	517	0.000440854076407776	0.0120453496587394	Zm00001d011473(Zm00001d011473);Zm00001d011679(Zm00001d011679);Zm00001d017095(Zm00001d017095);Zm00001d017571(Zm00001d017571);Zm00001d026679(Zm00001d026679);Zm00001d027700(Zm00001d027700);Zm00001d033053(Zm00001d033053);Zm00001d033446(Zm00001d033446);Zm00001d038437(Zm00001d038437);Zm00001d040252(Zm00001d040252);Zm00001d040253(Zm00001d040253);Zm00001d054057(Zm00001d054057);Zm00001d054060(Zm00001d0540…	Zm00001d008974(Zm00001d008974);Zm00001d013956(Zm00001d013956);Zm00001d035162(Zm00001d035162);Zm00001d041842(Zm00001d041842)
GO:0016998	BP	cell wall macromolecule catabolic process	1	3	4	28	0.000454950256894835	0.0120453496587394	Zm00001d013561(Zm00001d013561)	Zm00001d003188(Zm00001d003188);Zm00001d025753(Zm00001d025753);Zm00001d037653(Zm00001d037653)
GO:0048037	MF	cofactor binding	9	14	23	785	0.000499931484604658	0.0347387845861875	Zm00001d001857(Zm00001d001857);Zm00001d002901(Zm00001d002901);Zm00001d010136(Zm00001d010136);Zm00001d011368(Zm00001d011368);Zm00001d026683(Zm00001d026683);Zm00001d027286(Zm00001d027286);Zm00001d033029(Zm00001d033029);Zm00001d034128(Zm00001d034128);Zm00001d049995(Zm00001d049995)	Zm00001d006947(Zm00001d006947);Zm00001d006948(Zm00001d006948);Zm00001d010856(Zm00001d010856);Zm00001d012322(Zm00001d012322);Zm00001d014121(Zm00001d014121);Zm00001d024664(Zm00001d024664);Zm00001d027601(Zm00001d027601);Zm00001d034097(Zm00001d034097);Zm00001d034107(Zm00001d034107);Zm00001d044906(Zm00001d044906);Zm00001d044908(Zm00001d044908);Zm00001d046318(Zm00001d046318);Zm00001d046416(Zm00001d0464…
GO:0030145	MF	manganese ion binding	1	4	5	49	0.000546649688173633	0.0347387845861875	Zm00001d000006(Zm00001d000006)	Zm00001d000012(Zm00001d000012);Zm00001d000018(Zm00001d000018);Zm00001d015347(Zm00001d015347);Zm00001d038841(Zm00001d038841)
GO:0016053	BP	organic acid biosynthetic process	7	4	11	257	0.000569213098453932	0.0137601079452342	Zm00001d011368(Zm00001d011368);Zm00001d028887(Zm00001d028887);Zm00001d028888(Zm00001d028888);Zm00001d047639(Zm00001d047639);Zm00001d047651(Zm00001d047651);Zm00001d047656(Zm00001d047656);Zm00001d047658(Zm00001d047658)	Zm00001d008974(Zm00001d008974);Zm00001d031449(Zm00001d031449);Zm00001d038630(Zm00001d038630);Zm00001d043994(Zm00001d043994)
GO:0046394	BP	carboxylic acid biosynthetic process	7	4	11	257	0.000569213098453932	0.0137601079452342	Zm00001d011368(Zm00001d011368);Zm00001d028887(Zm00001d028887);Zm00001d028888(Zm00001d028888);Zm00001d047639(Zm00001d047639);Zm00001d047651(Zm00001d047651);Zm00001d047656(Zm00001d047656);Zm00001d047658(Zm00001d047658)	Zm00001d008974(Zm00001d008974);Zm00001d031449(Zm00001d031449);Zm00001d038630(Zm00001d038630);Zm00001d043994(Zm00001d043994)
GO:0045735	MF	nutrient reservoir activity	1	5	6	76	0.000617627959846733	0.0347387845861875	Zm00001d000006(Zm00001d000006)	Zm00001d000012(Zm00001d000012);Zm00001d000018(Zm00001d000018);Zm00001d015347(Zm00001d015347);Zm00001d033447(Zm00001d033447);Zm00001d038841(Zm00001d038841)
GO:0046906	MF	tetrapyrrole binding	5	10	15	427	0.000842149277020467	0.0347387845861875	Zm00001d001857(Zm00001d001857);Zm00001d002901(Zm00001d002901);Zm00001d026683(Zm00001d026683);Zm00001d034128(Zm00001d034128);Zm00001d049995(Zm00001d049995)	Zm00001d006947(Zm00001d006947);Zm00001d006948(Zm00001d006948);Zm00001d010856(Zm00001d010856);Zm00001d012322(Zm00001d012322);Zm00001d014121(Zm00001d014121);Zm00001d027601(Zm00001d027601);Zm00001d034097(Zm00001d034097);Zm00001d034107(Zm00001d034107);Zm00001d046416(Zm00001d046416);Zm00001d051863(Zm00001d051863)
GO:0008509	MF	anion transmembrane transporter activity	4	3	7	112	0.000899150828142778	0.0347387845861875	Zm00001d017571(Zm00001d017571);Zm00001d033053(Zm00001d033053);Zm00001d054057(Zm00001d054057);Zm00001d054060(Zm00001d054060)	Zm00001d008974(Zm00001d008974);Zm00001d035162(Zm00001d035162);Zm00001d041842(Zm00001d041842)
GO:0020037	MF	heme binding	4	10	14	387	0.000945273049964285	0.0347387845861875	Zm00001d002901(Zm00001d002901);Zm00001d026683(Zm00001d026683);Zm00001d034128(Zm00001d034128);Zm00001d049995(Zm00001d049995)	Zm00001d006947(Zm00001d006947);Zm00001d006948(Zm00001d006948);Zm00001d010856(Zm00001d010856);Zm00001d012322(Zm00001d012322);Zm00001d014121(Zm00001d014121);Zm00001d027601(Zm00001d027601);Zm00001d034097(Zm00001d034097);Zm00001d034107(Zm00001d034107);Zm00001d046416(Zm00001d046416);Zm00001d051863(Zm00001d051863)
GO:0009057	BP	macromolecule catabolic process	5	10	15	463	0.00111887239348659	0.0259205437824393	Zm00001d013561(Zm00001d013561);Zm00001d016137(Zm00001d016137);Zm00001d025475(Zm00001d025475);Zm00001d034369(Zm00001d034369);Zm00001d037300(Zm00001d037300)	Zm00001d003188(Zm00001d003188);Zm00001d006526(Zm00001d006526);Zm00001d007464(Zm00001d007464);Zm00001d025753(Zm00001d025753);Zm00001d027832(Zm00001d027832);Zm00001d037653(Zm00001d037653);Zm00001d038151(Zm00001d038151);Zm00001d040046(Zm00001d040046);Zm00001d045048(Zm00001d045048);Zm00001d048690(Zm00001d048690)
GO:0033609	BP	oxalate metabolic process	0	3	3	17	0.00131169902639571	0.0291721863470406	-	Zm00001d000012(Zm00001d000012);Zm00001d000018(Zm00001d000018);Zm00001d015347(Zm00001d015347)
GO:0016830	MF	carbon-carbon lyase activity	0	6	6	88	0.00133648385784512	0.0436584726896072	-	Zm00001d000012(Zm00001d000012);Zm00001d000018(Zm00001d000018);Zm00001d015347(Zm00001d015347);Zm00001d020008(Zm00001d020008);Zm00001d021666(Zm00001d021666);Zm00001d024664(Zm00001d024664)
GO:0046564	MF	oxalate decarboxylase activity	0	3	3	17	0.00151303920941277	0.0444833527567353	-	Zm00001d000012(Zm00001d000012);Zm00001d000018(Zm00001d000018);Zm00001d015347(Zm00001d015347)
GO:0055114	BP	oxidation-reduction process	7	21	28	1192	0.00163783142120706	0.0350243950073509	Zm00001d002901(Zm00001d002901);Zm00001d010136(Zm00001d010136);Zm00001d011368(Zm00001d011368);Zm00001d026683(Zm00001d026683);Zm00001d034128(Zm00001d034128);Zm00001d041726(Zm00001d041726);Zm00001d049995(Zm00001d049995)	Zm00001d006947(Zm00001d006947);Zm00001d006948(Zm00001d006948);Zm00001d012322(Zm00001d012322);Zm00001d014121(Zm00001d014121);Zm00001d018064(Zm00001d018064);Zm00001d021025(Zm00001d021025);Zm00001d023859(Zm00001d023859);Zm00001d025533(Zm00001d025533);Zm00001d027601(Zm00001d027601);Zm00001d031449(Zm00001d031449);Zm00001d034097(Zm00001d034097);Zm00001d034107(Zm00001d034107);Zm00001d038630(Zm00001d0386…
GO:0042737	BP	drug catabolic process	4	5	9	211	0.00184345278501975	0.0379614721655918	Zm00001d002901(Zm00001d002901);Zm00001d011368(Zm00001d011368);Zm00001d026683(Zm00001d026683);Zm00001d034128(Zm00001d034128)	Zm00001d003188(Zm00001d003188);Zm00001d025753(Zm00001d025753);Zm00001d027832(Zm00001d027832);Zm00001d037653(Zm00001d037653);Zm00001d045048(Zm00001d045048)
GO:0044248	BP	cellular catabolic process	8	10	18	656	0.00237096173307932	0.047080525842575	Zm00001d002901(Zm00001d002901);Zm00001d011368(Zm00001d011368);Zm00001d013561(Zm00001d013561);Zm00001d016137(Zm00001d016137);Zm00001d026683(Zm00001d026683);Zm00001d034128(Zm00001d034128);Zm00001d034369(Zm00001d034369);Zm00001d037300(Zm00001d037300)	Zm00001d003188(Zm00001d003188);Zm00001d007464(Zm00001d007464);Zm00001d018064(Zm00001d018064);Zm00001d025753(Zm00001d025753);Zm00001d027832(Zm00001d027832);Zm00001d037653(Zm00001d037653);Zm00001d040046(Zm00001d040046);Zm00001d045048(Zm00001d045048);Zm00001d048690(Zm00001d048690);Zm00001d052243(Zm00001d052243)
GO:0009808	BP	lignin metabolic process	1	2	3	21	0.00246883029598627	0.0473334360195988	Zm00001d037849(Zm00001d037849)	Zm00001d018064(Zm00001d018064);Zm00001d052243(Zm00001d052243)
GO:0015112	MF	nitrate transmembrane transporter activity	2	0	2	6	0.00272443270170402	0.0655416153869487	Zm00001d054057(Zm00001d054057);Zm00001d054060(Zm00001d054060)	-
GO:0016765	MF	transferase activity, transferring alkyl or aryl (other than methyl) groups	6	0	6	102	0.00283528998780952	0.0655416153869487	Zm00001d028887(Zm00001d028887);Zm00001d028888(Zm00001d028888);Zm00001d047639(Zm00001d047639);Zm00001d047651(Zm00001d047651);Zm00001d047656(Zm00001d047656);Zm00001d047658(Zm00001d047658)	-
GO:0044283	BP	small molecule biosynthetic process	7	4	11	317	0.00304951026180086	0.0565175901853759	Zm00001d011368(Zm00001d011368);Zm00001d028887(Zm00001d028887);Zm00001d028888(Zm00001d028888);Zm00001d047639(Zm00001d047639);Zm00001d047651(Zm00001d047651);Zm00001d047656(Zm00001d047656);Zm00001d047658(Zm00001d047658)	Zm00001d008974(Zm00001d008974);Zm00001d031449(Zm00001d031449);Zm00001d038630(Zm00001d038630);Zm00001d043994(Zm00001d043994)
GO:0016831	MF	carboxy-lyase activity	0	5	5	72	0.00311000594449955	0.0655416153869487	-	Zm00001d000012(Zm00001d000012);Zm00001d000018(Zm00001d000018);Zm00001d015347(Zm00001d015347);Zm00001d020008(Zm00001d020008);Zm00001d024664(Zm00001d024664)
GO:0004497	MF	monooxygenase activity	2	9	11	302	0.00312102930414041	0.0655416153869487	Zm00001d027286(Zm00001d027286);Zm00001d037849(Zm00001d037849)	Zm00001d006947(Zm00001d006947);Zm00001d006948(Zm00001d006948);Zm00001d012322(Zm00001d012322);Zm00001d014121(Zm00001d014121);Zm00001d027601(Zm00001d027601);Zm00001d034097(Zm00001d034097);Zm00001d034107(Zm00001d034107);Zm00001d046416(Zm00001d046416);Zm00001d051863(Zm00001d051863)
GO:0016052	BP	carbohydrate catabolic process	2	4	6	112	0.00352162347926939	0.0631620211120575	Zm00001d013561(Zm00001d013561);Zm00001d025475(Zm00001d025475)	Zm00001d025659(Zm00001d025659);Zm00001d027832(Zm00001d027832);Zm00001d037653(Zm00001d037653);Zm00001d045048(Zm00001d045048)
GO:0005506	MF	iron ion binding	0	11	11	307	0.00353515253955109	0.0692889897752013	-	Zm00001d006947(Zm00001d006947);Zm00001d006948(Zm00001d006948);Zm00001d012322(Zm00001d012322);Zm00001d014121(Zm00001d014121);Zm00001d027601(Zm00001d027601);Zm00001d034097(Zm00001d034097);Zm00001d034107(Zm00001d034107);Zm00001d038630(Zm00001d038630);Zm00001d043994(Zm00001d043994);Zm00001d046416(Zm00001d046416);Zm00001d051863(Zm00001d051863)
GO:0009064	BP	glutamine family amino acid metabolic process	0	3	3	25	0.00410887799251272	0.0713917551199084	-	Zm00001d008974(Zm00001d008974);Zm00001d031771(Zm00001d031771);Zm00001d031772(Zm00001d031772)
GO:0000272	BP	polysaccharide catabolic process	2	3	5	82	0.00440147164329512	0.0741581282930936	Zm00001d013561(Zm00001d013561);Zm00001d025475(Zm00001d025475)	Zm00001d027832(Zm00001d027832);Zm00001d037653(Zm00001d037653);Zm00001d045048(Zm00001d045048)
GO:0022857	MF	transmembrane transporter activity	9	8	17	609	0.00447922769395009	0.0806830488058343	Zm00001d017571(Zm00001d017571);Zm00001d026679(Zm00001d026679);Zm00001d027700(Zm00001d027700);Zm00001d029677(Zm00001d029677);Zm00001d033053(Zm00001d033053);Zm00001d033446(Zm00001d033446);Zm00001d038437(Zm00001d038437);Zm00001d054057(Zm00001d054057);Zm00001d054060(Zm00001d054060)	Zm00001d008974(Zm00001d008974);Zm00001d013956(Zm00001d013956);Zm00001d020823(Zm00001d020823);Zm00001d028230(Zm00001d028230);Zm00001d035162(Zm00001d035162);Zm00001d041842(Zm00001d041842);Zm00001d048013(Zm00001d048013);Zm00001d048775(Zm00001d048775)
GO:0016722	MF	oxidoreductase activity, oxidizing metal ions	0	3	3	25	0.00472041050053905	0.0806830488058343	-	Zm00001d018064(Zm00001d018064);Zm00001d040248(Zm00001d040248);Zm00001d052243(Zm00001d052243)
GO:0015318	MF	inorganic molecular entity transmembrane transporter activity	8	5	13	415	0.00493977849831638	0.0806830488058343	Zm00001d017571(Zm00001d017571);Zm00001d026679(Zm00001d026679);Zm00001d027700(Zm00001d027700);Zm00001d033053(Zm00001d033053);Zm00001d033446(Zm00001d033446);Zm00001d038437(Zm00001d038437);Zm00001d054057(Zm00001d054057);Zm00001d054060(Zm00001d054060)	Zm00001d008974(Zm00001d008974);Zm00001d013956(Zm00001d013956);Zm00001d028230(Zm00001d028230);Zm00001d035162(Zm00001d035162);Zm00001d041842(Zm00001d041842)
GO:0008061	MF	chitin binding	0	3	3	26	0.00528265648979131	0.0817421583157182	-	Zm00001d003188(Zm00001d003188);Zm00001d025753(Zm00001d025753);Zm00001d037653(Zm00001d037653)
GO:0006541	BP	glutamine metabolic process	0	2	2	9	0.00578141685857604	0.0918419363819509	-	Zm00001d031771(Zm00001d031771);Zm00001d031772(Zm00001d031772)
GO:0045493	BP	xylan catabolic process	1	1	2	9	0.00578141685857604	0.0918419363819509	Zm00001d013561(Zm00001d013561)	Zm00001d037653(Zm00001d037653)
GO:0047372	MF	acylglycerol lipase activity	0	2	2	9	0.00636309405300861	0.0935374825792265	-	Zm00001d002567(Zm00001d002567);Zm00001d031813(Zm00001d031813)
GO:0032787	BP	monocarboxylic acid metabolic process	3	7	10	303	0.00659157914956485	0.101803277976613	Zm00001d011368(Zm00001d011368);Zm00001d017329(Zm00001d017329);Zm00001d037298(Zm00001d037298)	Zm00001d021168(Zm00001d021168);Zm00001d021666(Zm00001d021666);Zm00001d025659(Zm00001d025659);Zm00001d031449(Zm00001d031449);Zm00001d038630(Zm00001d038630);Zm00001d043994(Zm00001d043994);Zm00001d052209(Zm00001d052209)
GO:0044347	BP	cell wall polysaccharide catabolic process	1	1	2	10	0.00716486332078311	0.107666594766362	Zm00001d013561(Zm00001d013561)	Zm00001d037653(Zm00001d037653)
GO:0015103	MF	inorganic anion transmembrane transporter activity	3	0	3	32	0.00948824612184518	0.122584866446002	Zm00001d033053(Zm00001d033053);Zm00001d054057(Zm00001d054057);Zm00001d054060(Zm00001d054060)	-
GO:0044265	BP	cellular macromolecule catabolic process	4	6	10	320	0.00950231925096982	0.119649793060552	Zm00001d013561(Zm00001d013561);Zm00001d016137(Zm00001d016137);Zm00001d034369(Zm00001d034369);Zm00001d037300(Zm00001d037300)	Zm00001d003188(Zm00001d003188);Zm00001d007464(Zm00001d007464);Zm00001d025753(Zm00001d025753);Zm00001d037653(Zm00001d037653);Zm00001d040046(Zm00001d040046);Zm00001d048690(Zm00001d048690)
GO:0003824	MF	catalytic activity	40	83	123	7736	0.00965473322672661	0.122584866446002	Zm00001d002901(Zm00001d002901);Zm00001d004899(Zm00001d004899);Zm00001d010136(Zm00001d010136);Zm00001d011368(Zm00001d011368);Zm00001d011420(Zm00001d011420);Zm00001d011628(Zm00001d011628);Zm00001d013561(Zm00001d013561);Zm00001d016137(Zm00001d016137);Zm00001d017329(Zm00001d017329);Zm00001d020184(Zm00001d020184);Zm00001d025475(Zm00001d025475);Zm00001d025547(Zm00001d025547);Zm00001d026683(Zm00001d0266…	Zm00001d000012(Zm00001d000012);Zm00001d000018(Zm00001d000018);Zm00001d002052(Zm00001d002052);Zm00001d002302(Zm00001d002302);Zm00001d002567(Zm00001d002567);Zm00001d002830(Zm00001d002830);Zm00001d002965(Zm00001d002965);Zm00001d002979(Zm00001d002979);Zm00001d003051(Zm00001d003051);Zm00001d003188(Zm00001d003188);Zm00001d003723(Zm00001d003723);Zm00001d005609(Zm00001d005609);Zm00001d006526(Zm00001d0065…
GO:0006026	BP	aminoglycan catabolic process	0	3	3	34	0.00981050945195345	0.119649793060552	-	Zm00001d003188(Zm00001d003188);Zm00001d025753(Zm00001d025753);Zm00001d037653(Zm00001d037653)
GO:0006030	BP	chitin metabolic process	0	3	3	34	0.00981050945195345	0.119649793060552	-	Zm00001d003188(Zm00001d003188);Zm00001d025753(Zm00001d025753);Zm00001d037653(Zm00001d037653)
GO:0006032	BP	chitin catabolic process	0	3	3	34	0.00981050945195345	0.119649793060552	-	Zm00001d003188(Zm00001d003188);Zm00001d025753(Zm00001d025753);Zm00001d037653(Zm00001d037653)
GO:0046348	BP	amino sugar catabolic process	0	3	3	34	0.00981050945195345	0.119649793060552	-	Zm00001d003188(Zm00001d003188);Zm00001d025753(Zm00001d025753);Zm00001d037653(Zm00001d037653)
GO:1901071	BP	glucosamine-containing compound metabolic process	0	3	3	34	0.00981050945195345	0.119649793060552	-	Zm00001d003188(Zm00001d003188);Zm00001d025753(Zm00001d025753);Zm00001d037653(Zm00001d037653)
GO:1901072	BP	glucosamine-containing compound catabolic process	0	3	3	34	0.00981050945195345	0.119649793060552	-	Zm00001d003188(Zm00001d003188);Zm00001d025753(Zm00001d025753);Zm00001d037653(Zm00001d037653)
GO:1901605	BP	alpha-amino acid metabolic process	1	5	6	139	0.00991973635863838	0.119649793060552	Zm00001d011368(Zm00001d011368)	Zm00001d008974(Zm00001d008974);Zm00001d020008(Zm00001d020008);Zm00001d031771(Zm00001d031771);Zm00001d031772(Zm00001d031772);Zm00001d044608(Zm00001d044608)
GO:0044036	BP	cell wall macromolecule metabolic process	2	3	5	100	0.0100719438077007	0.119649793060552	Zm00001d013561(Zm00001d013561);Zm00001d025547(Zm00001d025547)	Zm00001d003188(Zm00001d003188);Zm00001d025753(Zm00001d025753);Zm00001d037653(Zm00001d037653)
GO:0046271	BP	phenylpropanoid catabolic process	0	2	2	12	0.0103294785376016	0.119649793060552	-	Zm00001d018064(Zm00001d018064);Zm00001d052243(Zm00001d052243)
GO:0046274	BP	lignin catabolic process	0	2	2	12	0.0103294785376016	0.119649793060552	-	Zm00001d018064(Zm00001d018064);Zm00001d052243(Zm00001d052243)
GO:0071944	CC	cell periphery	7	14	21	1042	0.0103618894344164	0.271230787093208	Zm00001d011679(Zm00001d011679);Zm00001d027700(Zm00001d027700);Zm00001d033446(Zm00001d033446);Zm00001d038437(Zm00001d038437);Zm00001d048727(Zm00001d048727);Zm00001d054057(Zm00001d054057);Zm00001d054060(Zm00001d054060)	Zm00001d000012(Zm00001d000012);Zm00001d000018(Zm00001d000018);Zm00001d002979(Zm00001d002979);Zm00001d013956(Zm00001d013956);Zm00001d014463(Zm00001d014463);Zm00001d015347(Zm00001d015347);Zm00001d019726(Zm00001d019726);Zm00001d020823(Zm00001d020823);Zm00001d027832(Zm00001d027832);Zm00001d028230(Zm00001d028230);Zm00001d035162(Zm00001d035162);Zm00001d037783(Zm00001d037783);Zm00001d041842(Zm00001d0418…
GO:0004568	MF	chitinase activity	0	3	3	34	0.0112200553993588	0.122584866446002	-	Zm00001d003188(Zm00001d003188);Zm00001d025753(Zm00001d025753);Zm00001d037653(Zm00001d037653)
GO:0052716	MF	hydroquinone:oxygen oxidoreductase activity	0	2	2	12	0.0113535174782998	0.122584866446002	-	Zm00001d018064(Zm00001d018064);Zm00001d052243(Zm00001d052243)
GO:0009514	CC	glyoxysome	0	1	1	1	0.0118103137396322	0.271230787093208	-	Zm00001d021666(Zm00001d021666)
GO:1903825	BP	organic acid transmembrane transport	1	3	4	68	0.0120783931621914	0.134311731963568	Zm00001d017571(Zm00001d017571)	Zm00001d008974(Zm00001d008974);Zm00001d035162(Zm00001d035162);Zm00001d041842(Zm00001d041842)
GO:1905039	BP	carboxylic acid transmembrane transport	1	3	4	68	0.0120783931621914	0.134311731963568	Zm00001d017571(Zm00001d017571)	Zm00001d008974(Zm00001d008974);Zm00001d035162(Zm00001d035162);Zm00001d041842(Zm00001d041842)
GO:0015822	BP	ornithine transport	0	1	1	1	0.0131011343665124	0.134893161255202	-	Zm00001d008974(Zm00001d008974)
GO:0045117	BP	azole transmembrane transport	0	1	1	1	0.0131011343665124	0.134893161255202	-	Zm00001d008974(Zm00001d008974)
GO:0089709	BP	L-histidine transmembrane transport	0	1	1	1	0.0131011343665124	0.134893161255202	-	Zm00001d008974(Zm00001d008974)
GO:1903352	BP	L-ornithine transmembrane transport	0	1	1	1	0.0131011343665124	0.134893161255202	-	Zm00001d008974(Zm00001d008974)
GO:0004867	MF	serine-type endopeptidase inhibitor activity	1	2	3	36	0.0131223893357483	0.122584866446002	Zm00001d040027(Zm00001d040027)	Zm00001d011080(Zm00001d011080);Zm00001d024996(Zm00001d024996)
GO:1901565	BP	organonitrogen compound catabolic process	3	8	11	390	0.0136668916140579	0.138159849771203	Zm00001d016137(Zm00001d016137);Zm00001d034369(Zm00001d034369);Zm00001d037300(Zm00001d037300)	Zm00001d003188(Zm00001d003188);Zm00001d006526(Zm00001d006526);Zm00001d007464(Zm00001d007464);Zm00001d025753(Zm00001d025753);Zm00001d037653(Zm00001d037653);Zm00001d038151(Zm00001d038151);Zm00001d040046(Zm00001d040046);Zm00001d048690(Zm00001d048690)
GO:0000064	MF	L-ornithine transmembrane transporter activity	0	1	1	1	0.0137595258255716	0.122584866446002	-	Zm00001d008974(Zm00001d008974)
GO:0003707	MF	steroid hormone receptor activity	0	1	1	1	0.0137595258255716	0.122584866446002	-	Zm00001d046318(Zm00001d046318)
GO:0004067	MF	asparaginase activity	0	1	1	1	0.0137595258255716	0.122584866446002	-	Zm00001d002052(Zm00001d002052)
GO:0004089	MF	carbonate dehydratase activity	0	1	1	1	0.0137595258255716	0.122584866446002	-	Zm00001d031778(Zm00001d031778)
GO:0004451	MF	isocitrate lyase activity	0	1	1	1	0.0137595258255716	0.122584866446002	-	Zm00001d021666(Zm00001d021666)
GO:0005290	MF	L-histidine transmembrane transporter activity	0	1	1	1	0.0137595258255716	0.122584866446002	-	Zm00001d008974(Zm00001d008974)
GO:0030284	MF	estrogen receptor activity	0	1	1	1	0.0137595258255716	0.122584866446002	-	Zm00001d046318(Zm00001d046318)
GO:1901474	MF	azole transmembrane transporter activity	0	1	1	1	0.0137595258255716	0.122584866446002	-	Zm00001d008974(Zm00001d008974)
GO:0006022	BP	aminoglycan metabolic process	0	3	3	39	0.0142880357886813	0.141859783901907	-	Zm00001d003188(Zm00001d003188);Zm00001d025753(Zm00001d025753);Zm00001d037653(Zm00001d037653)
GO:0005886	CC	plasma membrane	7	9	16	749	0.0150683770607338	0.271230787093208	Zm00001d011679(Zm00001d011679);Zm00001d027700(Zm00001d027700);Zm00001d033446(Zm00001d033446);Zm00001d038437(Zm00001d038437);Zm00001d048727(Zm00001d048727);Zm00001d054057(Zm00001d054057);Zm00001d054060(Zm00001d054060)	Zm00001d002979(Zm00001d002979);Zm00001d013956(Zm00001d013956);Zm00001d014463(Zm00001d014463);Zm00001d019726(Zm00001d019726);Zm00001d020823(Zm00001d020823);Zm00001d028230(Zm00001d028230);Zm00001d035162(Zm00001d035162);Zm00001d037783(Zm00001d037783);Zm00001d041842(Zm00001d041842)
GO:0015849	BP	organic acid transport	1	3	4	74	0.0160709410030308	0.146650205731315	Zm00001d017571(Zm00001d017571)	Zm00001d008974(Zm00001d008974);Zm00001d035162(Zm00001d035162);Zm00001d041842(Zm00001d041842)
GO:0032269	BP	negative regulation of cellular protein metabolic process	2	2	4	74	0.0160709410030308	0.146650205731315	Zm00001d004899(Zm00001d004899);Zm00001d040027(Zm00001d040027)	Zm00001d011080(Zm00001d011080);Zm00001d024996(Zm00001d024996)
GO:0046942	BP	carboxylic acid transport	1	3	4	74	0.0160709410030308	0.146650205731315	Zm00001d017571(Zm00001d017571)	Zm00001d008974(Zm00001d008974);Zm00001d035162(Zm00001d035162);Zm00001d041842(Zm00001d041842)
GO:0051248	BP	negative regulation of protein metabolic process	2	2	4	74	0.0160709410030308	0.146650205731315	Zm00001d004899(Zm00001d004899);Zm00001d040027(Zm00001d040027)	Zm00001d011080(Zm00001d011080);Zm00001d024996(Zm00001d024996)
GO:0005215	MF	transporter activity	9	9	18	754	0.0161988239254648	0.13862279943979	Zm00001d017571(Zm00001d017571);Zm00001d026679(Zm00001d026679);Zm00001d027700(Zm00001d027700);Zm00001d029677(Zm00001d029677);Zm00001d033053(Zm00001d033053);Zm00001d033446(Zm00001d033446);Zm00001d038437(Zm00001d038437);Zm00001d054057(Zm00001d054057);Zm00001d054060(Zm00001d054060)	Zm00001d008974(Zm00001d008974);Zm00001d013956(Zm00001d013956);Zm00001d020823(Zm00001d020823);Zm00001d028230(Zm00001d028230);Zm00001d035162(Zm00001d035162);Zm00001d041842(Zm00001d041842);Zm00001d045884(Zm00001d045884);Zm00001d048013(Zm00001d048013);Zm00001d048775(Zm00001d048775)
GO:0006040	BP	amino sugar metabolic process	0	3	3	41	0.0163530804952186	0.146650205731315	-	Zm00001d003188(Zm00001d003188);Zm00001d025753(Zm00001d025753);Zm00001d037653(Zm00001d037653)
GO:0043648	BP	dicarboxylic acid metabolic process	0	3	3	41	0.0163530804952186	0.146650205731315	-	Zm00001d000012(Zm00001d000012);Zm00001d000018(Zm00001d000018);Zm00001d015347(Zm00001d015347)
GO:0046943	MF	carboxylic acid transmembrane transporter activity	1	3	4	71	0.0165027142190227	0.13862279943979	Zm00001d017571(Zm00001d017571)	Zm00001d008974(Zm00001d008974);Zm00001d035162(Zm00001d035162);Zm00001d041842(Zm00001d041842)
GO:0005342	MF	organic acid transmembrane transporter activity	1	3	4	72	0.0172905205881123	0.140601073942668	Zm00001d017571(Zm00001d017571)	Zm00001d008974(Zm00001d008974);Zm00001d035162(Zm00001d035162);Zm00001d041842(Zm00001d041842)
GO:0016705	MF	oxidoreductase activity, acting on paired donors, with incorporation or reduction of molecular oxygen	1	9	10	335	0.0176946929791793	0.140601073942668	Zm00001d037849(Zm00001d037849)	Zm00001d006947(Zm00001d006947);Zm00001d006948(Zm00001d006948);Zm00001d012322(Zm00001d012322);Zm00001d014121(Zm00001d014121);Zm00001d027601(Zm00001d027601);Zm00001d034097(Zm00001d034097);Zm00001d034107(Zm00001d034107);Zm00001d046416(Zm00001d046416);Zm00001d051863(Zm00001d051863)
GO:0055085	BP	transmembrane transport	10	7	17	746	0.0182998974151234	0.156495918813222	Zm00001d011473(Zm00001d011473);Zm00001d011679(Zm00001d011679);Zm00001d017571(Zm00001d017571);Zm00001d026679(Zm00001d026679);Zm00001d027700(Zm00001d027700);Zm00001d029677(Zm00001d029677);Zm00001d033446(Zm00001d033446);Zm00001d038437(Zm00001d038437);Zm00001d054057(Zm00001d054057);Zm00001d054060(Zm00001d054060)	Zm00001d008974(Zm00001d008974);Zm00001d013956(Zm00001d013956);Zm00001d020823(Zm00001d020823);Zm00001d028230(Zm00001d028230);Zm00001d035162(Zm00001d035162);Zm00001d041842(Zm00001d041842);Zm00001d045884(Zm00001d045884)
GO:0008037	BP	cell recognition	1	2	3	43	0.0185768536720731	0.156495918813222	Zm00001d045207(Zm00001d045207)	Zm00001d003723(Zm00001d003723);Zm00001d037783(Zm00001d037783)
GO:0048544	BP	recognition of pollen	1	2	3	43	0.0185768536720731	0.156495918813222	Zm00001d045207(Zm00001d045207)	Zm00001d003723(Zm00001d003723);Zm00001d037783(Zm00001d037783)
GO:1901136	BP	carbohydrate derivative catabolic process	0	3	3	43	0.0185768536720731	0.156495918813222	-	Zm00001d003188(Zm00001d003188);Zm00001d025753(Zm00001d025753);Zm00001d037653(Zm00001d037653)
GO:0015075	MF	ion transmembrane transporter activity	7	4	11	391	0.019575146354657	0.151449816533399	Zm00001d017571(Zm00001d017571);Zm00001d026679(Zm00001d026679);Zm00001d033053(Zm00001d033053);Zm00001d033446(Zm00001d033446);Zm00001d038437(Zm00001d038437);Zm00001d054057(Zm00001d054057);Zm00001d054060(Zm00001d054060)	Zm00001d008974(Zm00001d008974);Zm00001d028230(Zm00001d028230);Zm00001d035162(Zm00001d035162);Zm00001d041842(Zm00001d041842)
GO:0006829	BP	zinc ion transport	2	0	2	17	0.0203934395295528	0.164329744614947	Zm00001d033446(Zm00001d033446);Zm00001d038437(Zm00001d038437)	-
GO:0042430	BP	indole-containing compound metabolic process	0	2	2	17	0.0203934395295528	0.164329744614947	-	Zm00001d012322(Zm00001d012322);Zm00001d020008(Zm00001d020008)
GO:0071577	BP	zinc ion transmembrane transport	2	0	2	17	0.0203934395295528	0.164329744614947	Zm00001d033446(Zm00001d033446);Zm00001d038437(Zm00001d038437)	-
GO:0009875	BP	pollen-pistil interaction	1	2	3	45	0.0209601611054164	0.166483565351593	Zm00001d045207(Zm00001d045207)	Zm00001d003723(Zm00001d003723);Zm00001d037783(Zm00001d037783)
GO:0005385	MF	zinc ion transmembrane transporter activity	2	0	2	17	0.0223656704874248	0.168602746751356	Zm00001d033446(Zm00001d033446);Zm00001d038437(Zm00001d038437)	-
GO:0008514	MF	organic anion transmembrane transporter activity	1	3	4	79	0.0234619295768869	0.172445182390119	Zm00001d017571(Zm00001d017571)	Zm00001d008974(Zm00001d008974);Zm00001d035162(Zm00001d035162);Zm00001d041842(Zm00001d041842)
GO:0000041	BP	transition metal ion transport	3	0	3	47	0.0235033959300037	0.172304810156489	Zm00001d026679(Zm00001d026679);Zm00001d033446(Zm00001d033446);Zm00001d038437(Zm00001d038437)	-
GO:0005975	BP	carbohydrate metabolic process	5	11	16	709	0.0236349527632956	0.172304810156489	Zm00001d013561(Zm00001d013561);Zm00001d017329(Zm00001d017329);Zm00001d025475(Zm00001d025475);Zm00001d025547(Zm00001d025547);Zm00001d037298(Zm00001d037298)	Zm00001d002830(Zm00001d002830);Zm00001d003188(Zm00001d003188);Zm00001d021168(Zm00001d021168);Zm00001d021666(Zm00001d021666);Zm00001d025659(Zm00001d025659);Zm00001d025753(Zm00001d025753);Zm00001d027832(Zm00001d027832);Zm00001d031794(Zm00001d031794);Zm00001d037653(Zm00001d037653);Zm00001d045048(Zm00001d045048);Zm00001d052209(Zm00001d052209)
GO:0010951	BP	negative regulation of endopeptidase activity	1	2	3	48	0.0248350028795959	0.172304810156489	Zm00001d040027(Zm00001d040027)	Zm00001d011080(Zm00001d011080);Zm00001d024996(Zm00001d024996)
GO:0052548	BP	regulation of endopeptidase activity	1	2	3	48	0.0248350028795959	0.172304810156489	Zm00001d040027(Zm00001d040027)	Zm00001d011080(Zm00001d011080);Zm00001d024996(Zm00001d024996)
GO:0046915	MF	transition metal ion transmembrane transporter activity	3	0	3	46	0.0252538276171257	0.174678723976749	Zm00001d026679(Zm00001d026679);Zm00001d033446(Zm00001d033446);Zm00001d038437(Zm00001d038437)	-
GO:0006097	BP	glyoxylate cycle	0	1	1	2	0.0260316619660883	0.172304810156489	-	Zm00001d021666(Zm00001d021666)
GO:0010167	BP	response to nitrate	1	0	1	2	0.0260316619660883	0.172304810156489	Zm00001d017095(Zm00001d017095)	-
GO:0015801	BP	aromatic amino acid transport	0	1	1	2	0.0260316619660883	0.172304810156489	-	Zm00001d008974(Zm00001d008974)
GO:0015809	BP	arginine transport	0	1	1	2	0.0260316619660883	0.172304810156489	-	Zm00001d008974(Zm00001d008974)
GO:0042343	BP	indole glucosinolate metabolic process	0	1	1	2	0.0260316619660883	0.172304810156489	-	Zm00001d012322(Zm00001d012322)
GO:0046487	BP	glyoxylate metabolic process	0	1	1	2	0.0260316619660883	0.172304810156489	-	Zm00001d021666(Zm00001d021666)
GO:1903826	BP	arginine transmembrane transport	0	1	1	2	0.0260316619660883	0.172304810156489	-	Zm00001d008974(Zm00001d008974)
GO:1990822	BP	basic amino acid transmembrane transport	0	1	1	2	0.0260316619660883	0.172304810156489	-	Zm00001d008974(Zm00001d008974)
GO:2000038	BP	regulation of stomatal complex development	1	0	1	2	0.0260316619660883	0.172304810156489	Zm00001d042381(Zm00001d042381)	-
GO:2000123	BP	positive regulation of stomatal complex development	1	0	1	2	0.0260316619660883	0.172304810156489	Zm00001d042381(Zm00001d042381)	-
GO:0004425	MF	indole-3-glycerol-phosphate synthase activity	0	1	1	2	0.027330684703845	0.174678723976749	-	Zm00001d020008(Zm00001d020008)
GO:0004749	MF	ribose phosphate diphosphokinase activity	1	0	1	2	0.027330684703845	0.174678723976749	Zm00001d051634(Zm00001d051634)	-
GO:0009703	MF	nitrate reductase (NADH) activity	1	0	1	2	0.027330684703845	0.174678723976749	Zm00001d049995(Zm00001d049995)	-
GO:0015173	MF	aromatic amino acid transmembrane transporter activity	0	1	1	2	0.027330684703845	0.174678723976749	-	Zm00001d008974(Zm00001d008974)
GO:0015181	MF	arginine transmembrane transporter activity	0	1	1	2	0.027330684703845	0.174678723976749	-	Zm00001d008974(Zm00001d008974)
GO:0006520	BP	cellular amino acid metabolic process	1	6	7	226	0.0292968851829981	0.191636096020552	Zm00001d011368(Zm00001d011368)	Zm00001d008974(Zm00001d008974);Zm00001d020008(Zm00001d020008);Zm00001d024664(Zm00001d024664);Zm00001d031771(Zm00001d031771);Zm00001d031772(Zm00001d031772);Zm00001d044608(Zm00001d044608)
GO:0004866	MF	endopeptidase inhibitor activity	1	2	3	49	0.0297524159338455	0.182233547594803	Zm00001d040027(Zm00001d040027)	Zm00001d011080(Zm00001d011080);Zm00001d024996(Zm00001d024996)
GO:0061135	MF	endopeptidase regulator activity	1	2	3	49	0.0297524159338455	0.182233547594803	Zm00001d040027(Zm00001d040027)	Zm00001d011080(Zm00001d011080);Zm00001d024996(Zm00001d024996)
GO:0052689	MF	carboxylic ester hydrolase activity	0	4	4	86	0.0308172152062803	0.184903291237682	-	Zm00001d002567(Zm00001d002567);Zm00001d027832(Zm00001d027832);Zm00001d031813(Zm00001d031813);Zm00001d045048(Zm00001d045048)
GO:0010466	BP	negative regulation of peptidase activity	1	2	3	53	0.0320909706836338	0.202756587501141	Zm00001d040027(Zm00001d040027)	Zm00001d011080(Zm00001d011080);Zm00001d024996(Zm00001d024996)
GO:0045861	BP	negative regulation of proteolysis	1	2	3	53	0.0320909706836338	0.202756587501141	Zm00001d040027(Zm00001d040027)	Zm00001d011080(Zm00001d011080);Zm00001d024996(Zm00001d024996)
GO:0052547	BP	regulation of peptidase activity	1	2	3	53	0.0320909706836338	0.202756587501141	Zm00001d040027(Zm00001d040027)	Zm00001d011080(Zm00001d011080);Zm00001d024996(Zm00001d024996)
GO:0019748	BP	secondary metabolic process	1	5	6	182	0.0326120326056419	0.2037335969521	Zm00001d037849(Zm00001d037849)	Zm00001d012322(Zm00001d012322);Zm00001d014121(Zm00001d014121);Zm00001d018064(Zm00001d018064);Zm00001d046416(Zm00001d046416);Zm00001d052243(Zm00001d052243)
GO:0051346	BP	negative regulation of hydrolase activity	1	2	3	54	0.0336610827489334	0.2079506889823	Zm00001d040027(Zm00001d040027)	Zm00001d011080(Zm00001d011080);Zm00001d024996(Zm00001d024996)
GO:0046872	MF	metal ion binding	19	33	52	2982	0.0346210358511087	0.200573508308065	Zm00001d000006(Zm00001d000006);Zm00001d002901(Zm00001d002901);Zm00001d010136(Zm00001d010136);Zm00001d011841(Zm00001d011841);Zm00001d016137(Zm00001d016137);Zm00001d016139(Zm00001d016139);Zm00001d025350(Zm00001d025350);Zm00001d026683(Zm00001d026683);Zm00001d034128(Zm00001d034128);Zm00001d034369(Zm00001d034369);Zm00001d037300(Zm00001d037300);Zm00001d037849(Zm00001d037849);Zm00001d040252(Zm00001d0402…	Zm00001d000012(Zm00001d000012);Zm00001d000018(Zm00001d000018);Zm00001d002979(Zm00001d002979);Zm00001d005609(Zm00001d005609);Zm00001d006947(Zm00001d006947);Zm00001d006948(Zm00001d006948);Zm00001d007512(Zm00001d007512);Zm00001d009478(Zm00001d009478);Zm00001d012322(Zm00001d012322);Zm00001d014121(Zm00001d014121);Zm00001d015347(Zm00001d015347);Zm00001d018064(Zm00001d018064);Zm00001d021025(Zm00001d0210…
GO:0051172	BP	negative regulation of nitrogen compound metabolic process	2	3	5	138	0.0350580210221874	0.214200655915782	Zm00001d004899(Zm00001d004899);Zm00001d040027(Zm00001d040027)	Zm00001d011080(Zm00001d011080);Zm00001d024996(Zm00001d024996);Zm00001d027900(Zm00001d027900)
GO:0030414	MF	peptidase inhibitor activity	1	2	3	53	0.0363628384573614	0.200573508308065	Zm00001d040027(Zm00001d040027)	Zm00001d011080(Zm00001d011080);Zm00001d024996(Zm00001d024996)
GO:0061134	MF	peptidase regulator activity	1	2	3	53	0.0363628384573614	0.200573508308065	Zm00001d040027(Zm00001d040027)	Zm00001d011080(Zm00001d011080);Zm00001d024996(Zm00001d024996)
GO:0043169	MF	cation binding	19	33	52	2993	0.0367871959928907	0.200573508308065	Zm00001d000006(Zm00001d000006);Zm00001d002901(Zm00001d002901);Zm00001d010136(Zm00001d010136);Zm00001d011841(Zm00001d011841);Zm00001d016137(Zm00001d016137);Zm00001d016139(Zm00001d016139);Zm00001d025350(Zm00001d025350);Zm00001d026683(Zm00001d026683);Zm00001d034128(Zm00001d034128);Zm00001d034369(Zm00001d034369);Zm00001d037300(Zm00001d037300);Zm00001d037849(Zm00001d037849);Zm00001d040252(Zm00001d0402…	Zm00001d000012(Zm00001d000012);Zm00001d000018(Zm00001d000018);Zm00001d002979(Zm00001d002979);Zm00001d005609(Zm00001d005609);Zm00001d006947(Zm00001d006947);Zm00001d006948(Zm00001d006948);Zm00001d007512(Zm00001d007512);Zm00001d009478(Zm00001d009478);Zm00001d012322(Zm00001d012322);Zm00001d014121(Zm00001d014121);Zm00001d015347(Zm00001d015347);Zm00001d018064(Zm00001d018064);Zm00001d021025(Zm00001d0210…
GO:0003333	BP	amino acid transmembrane transport	0	3	3	56	0.0369191195833198	0.222364410473725	-	Zm00001d008974(Zm00001d008974);Zm00001d035162(Zm00001d035162);Zm00001d041842(Zm00001d041842)
GO:0015711	BP	organic anion transport	1	3	4	96	0.037284189001181	0.222364410473725	Zm00001d017571(Zm00001d017571)	Zm00001d008974(Zm00001d008974);Zm00001d035162(Zm00001d035162);Zm00001d041842(Zm00001d041842)
GO:0031324	BP	negative regulation of cellular metabolic process	2	3	5	141	0.0379182171613304	0.222364410473725	Zm00001d004899(Zm00001d004899);Zm00001d040027(Zm00001d040027)	Zm00001d011080(Zm00001d011080);Zm00001d024996(Zm00001d024996);Zm00001d027900(Zm00001d027900)
GO:0006560	BP	proline metabolic process	0	1	1	3	0.0387937910358837	0.222364410473725	-	Zm00001d008974(Zm00001d008974)
GO:0006561	BP	proline biosynthetic process	0	1	1	3	0.0387937910358837	0.222364410473725	-	Zm00001d008974(Zm00001d008974)
GO:0015802	BP	basic amino acid transport	0	1	1	3	0.0387937910358837	0.222364410473725	-	Zm00001d008974(Zm00001d008974)
GO:0015292	MF	uniporter activity	0	1	1	3	0.0407160422537923	0.200573508308065	-	Zm00001d048013(Zm00001d048013)
GO:0016710	MF	trans-cinnamate 4-monooxygenase activity	1	0	1	3	0.0407160422537923	0.200573508308065	Zm00001d037849(Zm00001d037849)	-
GO:0050664	MF	oxidoreductase activity, acting on NAD(P)H, oxygen as acceptor	0	1	1	3	0.0407160422537923	0.200573508308065	-	Zm00001d023859(Zm00001d023859)
GO:0050662	MF	coenzyme binding	4	4	8	282	0.0414764404463683	0.200573508308065	Zm00001d011368(Zm00001d011368);Zm00001d027286(Zm00001d027286);Zm00001d033029(Zm00001d033029);Zm00001d049995(Zm00001d049995)	Zm00001d024664(Zm00001d024664);Zm00001d044906(Zm00001d044906);Zm00001d044908(Zm00001d044908);Zm00001d046318(Zm00001d046318)
GO:0006952	BP	defense response	3	3	6	193	0.0415338615691408	0.234653406924272	Zm00001d004899(Zm00001d004899);Zm00001d041640(Zm00001d041640);Zm00001d049214(Zm00001d049214)	Zm00001d012322(Zm00001d012322);Zm00001d027900(Zm00001d027900);Zm00001d052958(Zm00001d052958)
GO:0016829	MF	lyase activity	0	7	7	232	0.0415977841627153	0.200573508308065	-	Zm00001d000012(Zm00001d000012);Zm00001d000018(Zm00001d000018);Zm00001d015347(Zm00001d015347);Zm00001d020008(Zm00001d020008);Zm00001d021666(Zm00001d021666);Zm00001d024664(Zm00001d024664);Zm00001d031778(Zm00001d031778)
GO:0030163	BP	protein catabolic process	3	5	8	297	0.0417818116645736	0.234653406924272	Zm00001d016137(Zm00001d016137);Zm00001d034369(Zm00001d034369);Zm00001d037300(Zm00001d037300)	Zm00001d006526(Zm00001d006526);Zm00001d007464(Zm00001d007464);Zm00001d038151(Zm00001d038151);Zm00001d040046(Zm00001d040046);Zm00001d048690(Zm00001d048690)
GO:0010181	MF	FMN binding	0	2	2	24	0.0426362990453871	0.200573508308065	-	Zm00001d044906(Zm00001d044906);Zm00001d044908(Zm00001d044908)
GO:0016682	MF	oxidoreductase activity, acting on diphenols and related substances as donors, oxygen as acceptor	0	2	2	24	0.0426362990453871	0.200573508308065	-	Zm00001d018064(Zm00001d018064);Zm00001d052243(Zm00001d052243)
GO:0072509	MF	divalent inorganic cation transmembrane transporter activity	2	0	2	24	0.0426362990453871	0.200573508308065	Zm00001d033446(Zm00001d033446);Zm00001d038437(Zm00001d038437)	-
GO:0080043	MF	quercetin 3-O-glucosyltransferase activity	2	2	4	96	0.0434379395837377	0.200573508308065	Zm00001d017329(Zm00001d017329);Zm00001d037298(Zm00001d037298)	Zm00001d021168(Zm00001d021168);Zm00001d052209(Zm00001d052209)
GO:0080044	MF	quercetin 7-O-glucosyltransferase activity	2	2	4	96	0.0434379395837377	0.200573508308065	Zm00001d017329(Zm00001d017329);Zm00001d037298(Zm00001d037298)	Zm00001d021168(Zm00001d021168);Zm00001d052209(Zm00001d052209)
GO:0015171	MF	amino acid transmembrane transporter activity	0	3	3	57	0.0436622603119598	0.200573508308065	-	Zm00001d008974(Zm00001d008974);Zm00001d035162(Zm00001d035162);Zm00001d041842(Zm00001d041842)
GO:0006865	BP	amino acid transport	0	3	3	60	0.043901126089021	0.241673525796987	-	Zm00001d008974(Zm00001d008974);Zm00001d035162(Zm00001d035162);Zm00001d041842(Zm00001d041842)
GO:0030162	BP	regulation of proteolysis	1	2	3	60	0.043901126089021	0.241673525796987	Zm00001d040027(Zm00001d040027)	Zm00001d011080(Zm00001d011080);Zm00001d024996(Zm00001d024996)
GO:0009856	BP	pollination	1	2	3	61	0.0457424076607118	0.242905920366163	Zm00001d045207(Zm00001d045207)	Zm00001d003723(Zm00001d003723);Zm00001d037783(Zm00001d037783)
GO:0044706	BP	multi-multicellular organism process	1	2	3	61	0.0457424076607118	0.242905920366163	Zm00001d045207(Zm00001d045207)	Zm00001d003723(Zm00001d003723);Zm00001d037783(Zm00001d037783)
GO:0019585	BP	glucuronate metabolic process	2	2	4	103	0.0463094020841966	0.242905920366163	Zm00001d017329(Zm00001d017329);Zm00001d037298(Zm00001d037298)	Zm00001d021168(Zm00001d021168);Zm00001d052209(Zm00001d052209)
GO:0052695	BP	cellular glucuronidation	2	2	4	103	0.0463094020841966	0.242905920366163	Zm00001d017329(Zm00001d017329);Zm00001d037298(Zm00001d037298)	Zm00001d021168(Zm00001d021168);Zm00001d052209(Zm00001d052209)
GO:0052696	BP	flavonoid glucuronidation	2	2	4	103	0.0463094020841966	0.242905920366163	Zm00001d017329(Zm00001d017329);Zm00001d037298(Zm00001d037298)	Zm00001d021168(Zm00001d021168);Zm00001d052209(Zm00001d052209)
GO:0005507	MF	copper ion binding	0	3	3	59	0.0475653705880796	0.215141830044545	-	Zm00001d018064(Zm00001d018064);Zm00001d040248(Zm00001d040248);Zm00001d052243(Zm00001d052243)
GO:0006063	BP	uronic acid metabolic process	2	2	4	104	0.0476896467386745	0.247807883987879	Zm00001d017329(Zm00001d017329);Zm00001d037298(Zm00001d037298)	Zm00001d021168(Zm00001d021168);Zm00001d052209(Zm00001d052209)
GO:0098656	BP	anion transmembrane transport	1	3	4	105	0.04909257083394	0.25273582762658	Zm00001d017571(Zm00001d017571)	Zm00001d008974(Zm00001d008974);Zm00001d035162(Zm00001d035162);Zm00001d041842(Zm00001d041842)
GO:0043086	BP	negative regulation of catalytic activity	1	4	5	152	0.0496042450884019	0.252855521957589	Zm00001d040027(Zm00001d040027)	Zm00001d011080(Zm00001d011080);Zm00001d019291(Zm00001d019291);Zm00001d024996(Zm00001d024996);Zm00001d045048(Zm00001d045048)
GO:0015689	BP	molybdate ion transport	1	0	1	4	0.0513897014050496	0.252855521957589	Zm00001d033053(Zm00001d033053)	-
GO:0016143	BP	S-glycoside metabolic process	0	1	1	4	0.0513897014050496	0.252855521957589	-	Zm00001d012322(Zm00001d012322)
GO:0019757	BP	glycosinolate metabolic process	0	1	1	4	0.0513897014050496	0.252855521957589	-	Zm00001d012322(Zm00001d012322)
GO:0019760	BP	glucosinolate metabolic process	0	1	1	4	0.0513897014050496	0.252855521957589	-	Zm00001d012322(Zm00001d012322)
GO:0044092	BP	negative regulation of molecular function	1	4	5	155	0.0531213920730787	0.259083280637121	Zm00001d040027(Zm00001d040027)	Zm00001d011080(Zm00001d011080);Zm00001d019291(Zm00001d019291);Zm00001d024996(Zm00001d024996);Zm00001d045048(Zm00001d045048)
GO:0005496	MF	steroid binding	0	1	1	4	0.0539181293284274	0.236595970485935	-	Zm00001d046318(Zm00001d046318)
GO:0015098	MF	molybdate ion transmembrane transporter activity	1	0	1	4	0.0539181293284274	0.236595970485935	Zm00001d033053(Zm00001d033053)	-
GO:0009705	CC	plant-type vacuole membrane	1	1	2	32	0.054532365278497	0.657773977949316	Zm00001d017571(Zm00001d017571)	Zm00001d013956(Zm00001d013956)
GO:0009698	BP	phenylpropanoid metabolic process	1	2	3	66	0.0555103432043015	0.268380441926884	Zm00001d037849(Zm00001d037849)	Zm00001d018064(Zm00001d018064);Zm00001d052243(Zm00001d052243)
GO:0004857	MF	enzyme inhibitor activity	1	4	5	151	0.0576425067966704	0.249219073503251	Zm00001d040027(Zm00001d040027)	Zm00001d011080(Zm00001d011080);Zm00001d019291(Zm00001d019291);Zm00001d024996(Zm00001d024996);Zm00001d045048(Zm00001d045048)
GO:0003712	MF	transcription coregulator activity	0	2	2	29	0.0599961583350771	0.252310206283933	-	Zm00001d009478(Zm00001d009478);Zm00001d027900(Zm00001d027900)
GO:0110165	CC	cellular anatomical entity	53	77	130	10716	0.0600446748643755	0.657773977949316	Zm00001d000006(Zm00001d000006);Zm00001d001857(Zm00001d001857);Zm00001d002901(Zm00001d002901);Zm00001d006515(Zm00001d006515);Zm00001d007267(Zm00001d007267);Zm00001d010136(Zm00001d010136);Zm00001d011368(Zm00001d011368);Zm00001d011628(Zm00001d011628);Zm00001d011679(Zm00001d011679);Zm00001d016137(Zm00001d016137);Zm00001d016139(Zm00001d016139);Zm00001d017095(Zm00001d017095);Zm00001d017329(Zm00001d0173…	Zm00001d000012(Zm00001d000012);Zm00001d000018(Zm00001d000018);Zm00001d002302(Zm00001d002302);Zm00001d002567(Zm00001d002567);Zm00001d002830(Zm00001d002830);Zm00001d002965(Zm00001d002965);Zm00001d002979(Zm00001d002979);Zm00001d003723(Zm00001d003723);Zm00001d004705(Zm00001d004705);Zm00001d006947(Zm00001d006947);Zm00001d006948(Zm00001d006948);Zm00001d007464(Zm00001d007464);Zm00001d008974(Zm00001d0089…
GO:0017001	BP	antibiotic catabolic process	4	0	4	113	0.0611274070271824	0.287801657782109	Zm00001d002901(Zm00001d002901);Zm00001d011368(Zm00001d011368);Zm00001d026683(Zm00001d026683);Zm00001d034128(Zm00001d034128)	-
GO:0009611	BP	response to wounding	0	2	2	31	0.0619309211042358	0.287801657782109	-	Zm00001d011080(Zm00001d011080);Zm00001d027900(Zm00001d027900)
GO:0004620	MF	phospholipase activity	0	2	2	30	0.0637155998354184	0.252310206283933	-	Zm00001d002567(Zm00001d002567);Zm00001d031813(Zm00001d031813)
GO:0045330	MF	aspartyl esterase activity	0	2	2	30	0.0637155998354184	0.252310206283933	-	Zm00001d027832(Zm00001d027832);Zm00001d045048(Zm00001d045048)
GO:0006809	BP	nitric oxide biosynthetic process	1	0	1	5	0.0638215448579482	0.287801657782109	Zm00001d049995(Zm00001d049995)	-
GO:0046209	BP	nitric oxide metabolic process	1	0	1	5	0.0638215448579482	0.287801657782109	Zm00001d049995(Zm00001d049995)	-
GO:0048582	BP	positive regulation of post-embryonic development	1	0	1	5	0.0638215448579482	0.287801657782109	Zm00001d042381(Zm00001d042381)	-
GO:0051240	BP	positive regulation of multicellular organismal process	1	0	1	5	0.0638215448579482	0.287801657782109	Zm00001d042381(Zm00001d042381)	-
GO:0061615	BP	glycolytic process through fructose-6-phosphate	0	1	1	5	0.0638215448579482	0.287801657782109	-	Zm00001d025659(Zm00001d025659)
GO:1903409	BP	reactive oxygen species biosynthetic process	1	0	1	5	0.0638215448579482	0.287801657782109	Zm00001d049995(Zm00001d049995)	-
GO:0000325	CC	plant-type vacuole	1	1	2	35	0.0639502478561835	0.657773977949316	Zm00001d017571(Zm00001d017571)	Zm00001d013956(Zm00001d013956)
GO:0043624	BP	cellular protein complex disassembly	0	2	2	32	0.0655071143393562	0.287801657782109	-	Zm00001d034643(Zm00001d034643);Zm00001d037868(Zm00001d037868)
GO:0003872	MF	6-phosphofructokinase activity	0	1	1	5	0.0669394424834924	0.252310206283933	-	Zm00001d025659(Zm00001d025659)
GO:0004575	MF	sucrose alpha-glucosidase activity	0	1	1	5	0.0669394424834924	0.252310206283933	-	Zm00001d002830(Zm00001d002830)
GO:0008443	MF	phosphofructokinase activity	0	1	1	5	0.0669394424834924	0.252310206283933	-	Zm00001d025659(Zm00001d025659)
GO:0008940	MF	nitrate reductase activity	1	0	1	5	0.0669394424834924	0.252310206283933	Zm00001d049995(Zm00001d049995)	-
GO:0050463	MF	nitrate reductase [NAD(P)H] activity	1	0	1	5	0.0669394424834924	0.252310206283933	Zm00001d049995(Zm00001d049995)	-
GO:0050464	MF	nitrate reductase (NADPH) activity	1	0	1	5	0.0669394424834924	0.252310206283933	Zm00001d049995(Zm00001d049995)	-
GO:0090599	MF	alpha-glucosidase activity	0	1	1	5	0.0669394424834924	0.252310206283933	-	Zm00001d002830(Zm00001d002830)
GO:0009813	BP	flavonoid biosynthetic process	2	2	4	117	0.0676794949104427	0.287801657782109	Zm00001d017329(Zm00001d017329);Zm00001d037298(Zm00001d037298)	Zm00001d021168(Zm00001d021168);Zm00001d052209(Zm00001d052209)
GO:0032268	BP	regulation of cellular protein metabolic process	3	2	5	167	0.0686093880793795	0.287801657782109	Zm00001d004899(Zm00001d004899);Zm00001d040027(Zm00001d040027);Zm00001d053862(Zm00001d053862)	Zm00001d011080(Zm00001d011080);Zm00001d024996(Zm00001d024996)
GO:0032984	BP	protein-containing complex disassembly	0	2	2	33	0.0691507724590255	0.287801657782109	-	Zm00001d034643(Zm00001d034643);Zm00001d037868(Zm00001d037868)
GO:0042545	BP	cell wall modification	0	2	2	33	0.0691507724590255	0.287801657782109	-	Zm00001d027832(Zm00001d027832);Zm00001d045048(Zm00001d045048)
GO:0051246	BP	regulation of protein metabolic process	3	2	5	168	0.0700021564451546	0.287801657782109	Zm00001d004899(Zm00001d004899);Zm00001d040027(Zm00001d040027);Zm00001d053862(Zm00001d053862)	Zm00001d011080(Zm00001d011080);Zm00001d024996(Zm00001d024996)
GO:0016679	MF	oxidoreductase activity, acting on diphenols and related substances as donors	0	2	2	32	0.0713789566911961	0.265638142622932	-	Zm00001d018064(Zm00001d018064);Zm00001d052243(Zm00001d052243)
GO:0034220	BP	ion transmembrane transport	4	4	8	334	0.072670770013917	0.287801657782109	Zm00001d017571(Zm00001d017571);Zm00001d026679(Zm00001d026679);Zm00001d033446(Zm00001d033446);Zm00001d038437(Zm00001d038437)	Zm00001d008974(Zm00001d008974);Zm00001d013956(Zm00001d013956);Zm00001d035162(Zm00001d035162);Zm00001d041842(Zm00001d041842)
GO:0009620	BP	response to fungus	1	1	2	34	0.0728595388969675	0.287801657782109	Zm00001d049214(Zm00001d049214)	Zm00001d052958(Zm00001d052958)
GO:0050832	BP	defense response to fungus	1	1	2	34	0.0728595388969675	0.287801657782109	Zm00001d049214(Zm00001d049214)	Zm00001d052958(Zm00001d052958)
GO:0009812	BP	flavonoid metabolic process	2	2	4	121	0.0745810442829588	0.287801657782109	Zm00001d017329(Zm00001d017329);Zm00001d037298(Zm00001d037298)	Zm00001d021168(Zm00001d021168);Zm00001d052209(Zm00001d052209)
GO:0016999	BP	antibiotic metabolic process	4	0	4	121	0.0745810442829588	0.287801657782109	Zm00001d002901(Zm00001d002901);Zm00001d011368(Zm00001d011368);Zm00001d026683(Zm00001d026683);Zm00001d034128(Zm00001d034128)	-
GO:0006002	BP	fructose 6-phosphate metabolic process	0	1	1	6	0.0760914454927517	0.287801657782109	-	Zm00001d025659(Zm00001d025659)
GO:0006828	BP	manganese ion transport	1	0	1	6	0.0760914454927517	0.287801657782109	Zm00001d026679(Zm00001d026679)	-
GO:0006880	BP	intracellular sequestering of iron ion	1	0	1	6	0.0760914454927517	0.287801657782109	Zm00001d026679(Zm00001d026679)	-
GO:0030026	BP	cellular manganese ion homeostasis	1	0	1	6	0.0760914454927517	0.287801657782109	Zm00001d026679(Zm00001d026679)	-
GO:0034755	BP	iron ion transmembrane transport	1	0	1	6	0.0760914454927517	0.287801657782109	Zm00001d026679(Zm00001d026679)	-
GO:0051094	BP	positive regulation of developmental process	1	0	1	6	0.0760914454927517	0.287801657782109	Zm00001d042381(Zm00001d042381)	-
GO:0055071	BP	manganese ion homeostasis	1	0	1	6	0.0760914454927517	0.287801657782109	Zm00001d026679(Zm00001d026679)	-
GO:0071248	BP	cellular response to metal ion	1	0	1	6	0.0760914454927517	0.287801657782109	Zm00001d026679(Zm00001d026679)	-
GO:0071281	BP	cellular response to iron ion	1	0	1	6	0.0760914454927517	0.287801657782109	Zm00001d026679(Zm00001d026679)	-
GO:0071421	BP	manganese ion transmembrane transport	1	0	1	6	0.0760914454927517	0.287801657782109	Zm00001d026679(Zm00001d026679)	-
GO:0097577	BP	sequestering of iron ion	1	0	1	6	0.0760914454927517	0.287801657782109	Zm00001d026679(Zm00001d026679)	-
GO:1902022	BP	L-lysine transport	0	1	1	6	0.0760914454927517	0.287801657782109	-	Zm00001d008974(Zm00001d008974)
GO:1903401	BP	L-lysine transmembrane transport	0	1	1	6	0.0760914454927517	0.287801657782109	-	Zm00001d008974(Zm00001d008974)
GO:0010410	BP	hemicellulose metabolic process	2	1	3	76	0.077725412718098	0.291995469400422	Zm00001d013561(Zm00001d013561);Zm00001d025547(Zm00001d025547)	Zm00001d037653(Zm00001d037653)
GO:0004556	MF	alpha-amylase activity	0	1	1	6	0.0797824444398502	0.269609639831218	-	Zm00001d031794(Zm00001d031794)
GO:0004564	MF	beta-fructofuranosidase activity	0	1	1	6	0.0797824444398502	0.269609639831218	-	Zm00001d002830(Zm00001d002830)
GO:0005384	MF	manganese ion transmembrane transporter activity	1	0	1	6	0.0797824444398502	0.269609639831218	Zm00001d026679(Zm00001d026679)	-
GO:0015189	MF	L-lysine transmembrane transporter activity	0	1	1	6	0.0797824444398502	0.269609639831218	-	Zm00001d008974(Zm00001d008974)
GO:0016833	MF	oxo-acid-lyase activity	0	1	1	6	0.0797824444398502	0.269609639831218	-	Zm00001d021666(Zm00001d021666)
GO:0030597	MF	RNA glycosylase activity	1	0	1	6	0.0797824444398502	0.269609639831218	Zm00001d004899(Zm00001d004899)	-
GO:0030598	MF	rRNA N-glycosylase activity	1	0	1	6	0.0797824444398502	0.269609639831218	Zm00001d004899(Zm00001d004899)	-
GO:0046857	MF	oxidoreductase activity, acting on other nitrogenous compounds as donors, with NAD or NADP as acceptor	1	0	1	6	0.0797824444398502	0.269609639831218	Zm00001d049995(Zm00001d049995)	-
GO:0016798	MF	hydrolase activity, acting on glycosyl bonds	3	5	8	328	0.0838255652409544	0.280053592964098	Zm00001d004899(Zm00001d004899);Zm00001d013561(Zm00001d013561);Zm00001d025475(Zm00001d025475)	Zm00001d002830(Zm00001d002830);Zm00001d003188(Zm00001d003188);Zm00001d025753(Zm00001d025753);Zm00001d031794(Zm00001d031794);Zm00001d037653(Zm00001d037653)
GO:0005773	CC	vacuole	2	3	5	197	0.0839123370683527	0.755211033615175	Zm00001d017571(Zm00001d017571);Zm00001d033053(Zm00001d033053)	Zm00001d002830(Zm00001d002830);Zm00001d007464(Zm00001d007464);Zm00001d013956(Zm00001d013956)
GO:0010383	BP	cell wall polysaccharide metabolic process	2	1	3	79	0.0850437478401607	0.303055249067082	Zm00001d013561(Zm00001d013561);Zm00001d025547(Zm00001d025547)	Zm00001d037653(Zm00001d037653)
GO:0072593	BP	reactive oxygen species metabolic process	4	0	4	127	0.0855736000158698	0.303055249067082	Zm00001d002901(Zm00001d002901);Zm00001d026683(Zm00001d026683);Zm00001d034128(Zm00001d034128);Zm00001d049995(Zm00001d049995)	-
GO:0016709	MF	oxidoreductase activity, acting on paired donors, with incorporation or reduction of molecular oxygen, NAD(P)H as one donor, and incorporation of one atom of oxygen	1	3	4	121	0.0858209501510575	0.283126791402778	Zm00001d037849(Zm00001d037849)	Zm00001d012322(Zm00001d012322);Zm00001d014121(Zm00001d014121);Zm00001d046416(Zm00001d046416)
GO:0098542	BP	defense response to other organism	1	2	3	80	0.0875465003836059	0.303055249067082	Zm00001d049214(Zm00001d049214)	Zm00001d012322(Zm00001d012322);Zm00001d052958(Zm00001d052958)
GO:0048523	BP	negative regulation of cellular process	2	3	5	180	0.087921357470721	0.303055249067082	Zm00001d004899(Zm00001d004899);Zm00001d040027(Zm00001d040027)	Zm00001d011080(Zm00001d011080);Zm00001d024996(Zm00001d024996);Zm00001d027900(Zm00001d027900)
GO:0006826	BP	iron ion transport	1	0	1	7	0.0882015000754875	0.303055249067082	Zm00001d026679(Zm00001d026679)	-
GO:0015942	BP	formate metabolic process	1	0	1	7	0.0882015000754875	0.303055249067082	Zm00001d011368(Zm00001d011368)	-
GO:0031408	BP	oxylipin biosynthetic process	0	1	1	7	0.0882015000754875	0.303055249067082	-	Zm00001d031449(Zm00001d031449)
GO:0042136	BP	neurotransmitter biosynthetic process	1	0	1	7	0.0882015000754875	0.303055249067082	Zm00001d049995(Zm00001d049995)	-
GO:0042183	BP	formate catabolic process	1	0	1	7	0.0882015000754875	0.303055249067082	Zm00001d011368(Zm00001d011368)	-
GO:0046856	BP	phosphatidylinositol dephosphorylation	0	1	1	7	0.0882015000754875	0.303055249067082	-	Zm00001d032253(Zm00001d032253)
GO:0071241	BP	cellular response to inorganic substance	1	0	1	7	0.0882015000754875	0.303055249067082	Zm00001d026679(Zm00001d026679)	-
GO:2000022	BP	regulation of jasmonic acid mediated signaling pathway	0	1	1	7	0.0882015000754875	0.303055249067082	-	Zm00001d027900(Zm00001d027900)
GO:0006855	BP	drug transmembrane transport	1	1	2	38	0.0883002704116318	0.303055249067082	Zm00001d029677(Zm00001d029677)	Zm00001d008974(Zm00001d008974)
GO:0045491	BP	xylan metabolic process	1	1	2	38	0.0883002704116318	0.303055249067082	Zm00001d013561(Zm00001d013561)	Zm00001d037653(Zm00001d037653)
GO:0004553	MF	hydrolase activity, hydrolyzing O-glycosyl compounds	2	5	7	278	0.0897804729850083	0.283126791402778	Zm00001d013561(Zm00001d013561);Zm00001d025475(Zm00001d025475)	Zm00001d002830(Zm00001d002830);Zm00001d003188(Zm00001d003188);Zm00001d025753(Zm00001d025753);Zm00001d031794(Zm00001d031794);Zm00001d037653(Zm00001d037653)
GO:0051603	BP	proteolysis involved in cellular protein catabolic process	3	3	6	236	0.0901642551432753	0.307554146378289	Zm00001d016137(Zm00001d016137);Zm00001d034369(Zm00001d034369);Zm00001d037300(Zm00001d037300)	Zm00001d007464(Zm00001d007464);Zm00001d040046(Zm00001d040046);Zm00001d048690(Zm00001d048690)
GO:0005381	MF	iron ion transmembrane transporter activity	1	0	1	7	0.0924495645396824	0.283126791402778	Zm00001d026679(Zm00001d026679)	-
GO:0008863	MF	formate dehydrogenase (NAD+) activity	1	0	1	7	0.0924495645396824	0.283126791402778	Zm00001d011368(Zm00001d011368)	-
GO:0015174	MF	basic amino acid transmembrane transporter activity	0	1	1	7	0.0924495645396824	0.283126791402778	-	Zm00001d008974(Zm00001d008974)
GO:0016778	MF	diphosphotransferase activity	1	0	1	7	0.0924495645396824	0.283126791402778	Zm00001d051634(Zm00001d051634)	-
GO:0030151	MF	molybdenum ion binding	1	0	1	7	0.0924495645396824	0.283126791402778	Zm00001d049995(Zm00001d049995)	-
GO:0043546	MF	molybdopterin cofactor binding	1	0	1	7	0.0924495645396824	0.283126791402778	Zm00001d049995(Zm00001d049995)	-
GO:0044257	BP	cellular protein catabolic process	3	3	6	238	0.0929635531848155	0.315169119333887	Zm00001d016137(Zm00001d016137);Zm00001d034369(Zm00001d034369);Zm00001d037300(Zm00001d037300)	Zm00001d007464(Zm00001d007464);Zm00001d040046(Zm00001d040046);Zm00001d048690(Zm00001d048690)
GO:0006633	BP	fatty acid biosynthetic process	0	3	3	83	0.0952387045127104	0.320428262543888	-	Zm00001d031449(Zm00001d031449);Zm00001d038630(Zm00001d038630);Zm00001d043994(Zm00001d043994)
GO:0051171	BP	regulation of nitrogen compound metabolic process	8	19	27	1594	0.095667430903391	0.320428262543888	Zm00001d004899(Zm00001d004899);Zm00001d008578(Zm00001d008578);Zm00001d024545(Zm00001d024545);Zm00001d029749(Zm00001d029749);Zm00001d030513(Zm00001d030513);Zm00001d040027(Zm00001d040027);Zm00001d047786(Zm00001d047786);Zm00001d053862(Zm00001d053862)	Zm00001d009478(Zm00001d009478);Zm00001d011080(Zm00001d011080);Zm00001d011237(Zm00001d011237);Zm00001d014628(Zm00001d014628);Zm00001d017466(Zm00001d017466);Zm00001d018064(Zm00001d018064);Zm00001d018773(Zm00001d018773);Zm00001d022461(Zm00001d022461);Zm00001d023402(Zm00001d023402);Zm00001d023411(Zm00001d023411);Zm00001d024996(Zm00001d024996);Zm00001d025409(Zm00001d025409);Zm00001d026094(Zm00001d0260…
GO:0015979	BP	photosynthesis	4	0	4	133	0.0973099141662255	0.321188285185056	Zm00001d001857(Zm00001d001857);Zm00001d007267(Zm00001d007267);Zm00001d032197(Zm00001d032197);Zm00001d043299(Zm00001d043299)	-
GO:0046914	MF	transition metal ion binding	8	23	31	1782	0.0993209033958768	0.301034490705029	Zm00001d000006(Zm00001d000006);Zm00001d016137(Zm00001d016137);Zm00001d016139(Zm00001d016139);Zm00001d034369(Zm00001d034369);Zm00001d037300(Zm00001d037300);Zm00001d040252(Zm00001d040252);Zm00001d049995(Zm00001d049995);Zm00001d051532(Zm00001d051532)	Zm00001d000012(Zm00001d000012);Zm00001d000018(Zm00001d000018);Zm00001d006947(Zm00001d006947);Zm00001d006948(Zm00001d006948);Zm00001d009478(Zm00001d009478);Zm00001d012322(Zm00001d012322);Zm00001d014121(Zm00001d014121);Zm00001d015347(Zm00001d015347);Zm00001d018064(Zm00001d018064);Zm00001d021025(Zm00001d021025);Zm00001d027601(Zm00001d027601);Zm00001d029778(Zm00001d029778);Zm00001d031778(Zm00001d0317…
GO:0080090	BP	regulation of primary metabolic process	8	19	27	1601	0.0995378211543209	0.321188285185056	Zm00001d004899(Zm00001d004899);Zm00001d008578(Zm00001d008578);Zm00001d024545(Zm00001d024545);Zm00001d029749(Zm00001d029749);Zm00001d030513(Zm00001d030513);Zm00001d040027(Zm00001d040027);Zm00001d047786(Zm00001d047786);Zm00001d053862(Zm00001d053862)	Zm00001d009478(Zm00001d009478);Zm00001d011080(Zm00001d011080);Zm00001d011237(Zm00001d011237);Zm00001d014628(Zm00001d014628);Zm00001d017466(Zm00001d017466);Zm00001d018064(Zm00001d018064);Zm00001d018773(Zm00001d018773);Zm00001d022461(Zm00001d022461);Zm00001d023402(Zm00001d023402);Zm00001d023411(Zm00001d023411);Zm00001d024996(Zm00001d024996);Zm00001d025409(Zm00001d025409);Zm00001d026094(Zm00001d0260…
GO:0046839	BP	phospholipid dephosphorylation	0	1	1	8	0.100153778389581	0.321188285185056	-	Zm00001d032253(Zm00001d032253)
GO:1901698	BP	response to nitrogen compound	1	0	1	8	0.100153778389581	0.321188285185056	Zm00001d017095(Zm00001d017095)	-
GO:1902475	BP	L-alpha-amino acid transmembrane transport	0	1	1	8	0.100153778389581	0.321188285185056	-	Zm00001d008974(Zm00001d008974)
GO:0022411	BP	cellular component disassembly	0	2	2	41	0.100456160340439	0.321188285185056	-	Zm00001d034643(Zm00001d034643);Zm00001d037868(Zm00001d037868)
GO:0043207	BP	response to external biotic stimulus	1	2	3	85	0.100515758313309	0.321188285185056	Zm00001d049214(Zm00001d049214)	Zm00001d012322(Zm00001d012322);Zm00001d052958(Zm00001d052958)
GO:0051707	BP	response to other organism	1	2	3	85	0.100515758313309	0.321188285185056	Zm00001d049214(Zm00001d049214)	Zm00001d012322(Zm00001d012322);Zm00001d052958(Zm00001d052958)
GO:0044419	BP	interspecies interaction between organisms	1	2	3	86	0.103197628663509	0.327873608782347	Zm00001d049214(Zm00001d049214)	Zm00001d012322(Zm00001d012322);Zm00001d052958(Zm00001d052958)
GO:0045490	BP	pectin catabolic process	0	2	2	42	0.104606715074325	0.330462122621163	-	Zm00001d027832(Zm00001d027832);Zm00001d045048(Zm00001d045048)
GO:0003714	MF	transcription corepressor activity	0	1	1	8	0.104943199196566	0.314829597589699	-	Zm00001d027900(Zm00001d027900)
GO:0070838	BP	divalent metal ion transport	2	0	2	43	0.108803293679313	0.334647203822645	Zm00001d033446(Zm00001d033446);Zm00001d038437(Zm00001d038437)	-
GO:0072511	BP	divalent inorganic cation transport	2	0	2	43	0.108803293679313	0.334647203822645	Zm00001d033446(Zm00001d033446);Zm00001d038437(Zm00001d038437)	-
GO:0018130	BP	heterocycle biosynthetic process	12	20	32	1965	0.108816565599415	0.334647203822645	Zm00001d008578(Zm00001d008578);Zm00001d024545(Zm00001d024545);Zm00001d028887(Zm00001d028887);Zm00001d028888(Zm00001d028888);Zm00001d029749(Zm00001d029749);Zm00001d030513(Zm00001d030513);Zm00001d047639(Zm00001d047639);Zm00001d047651(Zm00001d047651);Zm00001d047656(Zm00001d047656);Zm00001d047658(Zm00001d047658);Zm00001d047786(Zm00001d047786);Zm00001d051634(Zm00001d051634)	Zm00001d003626(Zm00001d003626);Zm00001d008974(Zm00001d008974);Zm00001d009478(Zm00001d009478);Zm00001d011237(Zm00001d011237);Zm00001d014628(Zm00001d014628);Zm00001d017466(Zm00001d017466);Zm00001d018064(Zm00001d018064);Zm00001d018773(Zm00001d018773);Zm00001d022461(Zm00001d022461);Zm00001d023402(Zm00001d023402);Zm00001d023411(Zm00001d023411);Zm00001d025409(Zm00001d025409);Zm00001d026094(Zm00001d0260…
GO:0004601	MF	peroxidase activity	3	1	4	133	0.111329994732861	0.330616347994556	Zm00001d002901(Zm00001d002901);Zm00001d026683(Zm00001d026683);Zm00001d034128(Zm00001d034128)	Zm00001d023859(Zm00001d023859)
GO:0006817	BP	phosphate ion transport	1	0	1	9	0.111950323580957	0.334647203822645	Zm00001d027700(Zm00001d027700)	-
GO:0006879	BP	cellular iron ion homeostasis	1	0	1	9	0.111950323580957	0.334647203822645	Zm00001d026679(Zm00001d026679)	-
GO:0010039	BP	response to iron ion	1	0	1	9	0.111950323580957	0.334647203822645	Zm00001d026679(Zm00001d026679)	-
GO:0010374	BP	stomatal complex development	1	0	1	9	0.111950323580957	0.334647203822645	Zm00001d042381(Zm00001d042381)	-
GO:0017148	BP	negative regulation of translation	1	0	1	9	0.111950323580957	0.334647203822645	Zm00001d004899(Zm00001d004899)	-
GO:0034249	BP	negative regulation of cellular amide metabolic process	1	0	1	9	0.111950323580957	0.334647203822645	Zm00001d004899(Zm00001d004899)	-
GO:0071423	BP	malate transmembrane transport	1	0	1	9	0.111950323580957	0.334647203822645	Zm00001d017571(Zm00001d017571)	-
GO:0048580	BP	regulation of post-embryonic development	2	0	2	44	0.113043996631156	0.335938225589487	Zm00001d030229(Zm00001d030229);Zm00001d042381(Zm00001d042381)	-
GO:0030599	MF	pectinesterase activity	0	2	2	42	0.113508779241394	0.330659648978756	-	Zm00001d027832(Zm00001d027832);Zm00001d045048(Zm00001d045048)
GO:0031323	BP	regulation of cellular metabolic process	8	19	27	1625	0.113590623041049	0.335938225589487	Zm00001d004899(Zm00001d004899);Zm00001d008578(Zm00001d008578);Zm00001d024545(Zm00001d024545);Zm00001d029749(Zm00001d029749);Zm00001d030513(Zm00001d030513);Zm00001d040027(Zm00001d040027);Zm00001d047786(Zm00001d047786);Zm00001d053862(Zm00001d053862)	Zm00001d009478(Zm00001d009478);Zm00001d011080(Zm00001d011080);Zm00001d011237(Zm00001d011237);Zm00001d014628(Zm00001d014628);Zm00001d017466(Zm00001d017466);Zm00001d018064(Zm00001d018064);Zm00001d018773(Zm00001d018773);Zm00001d022461(Zm00001d022461);Zm00001d023402(Zm00001d023402);Zm00001d023411(Zm00001d023411);Zm00001d024996(Zm00001d024996);Zm00001d025409(Zm00001d025409);Zm00001d026094(Zm00001d0260…
GO:0016684	MF	oxidoreductase activity, acting on peroxide as acceptor	3	1	4	134	0.113593961043722	0.330659648978756	Zm00001d002901(Zm00001d002901);Zm00001d026683(Zm00001d026683);Zm00001d034128(Zm00001d034128)	Zm00001d023859(Zm00001d023859)
GO:0016661	MF	oxidoreductase activity, acting on other nitrogenous compounds as donors	1	0	1	9	0.117265712339511	0.334719606095304	Zm00001d049995(Zm00001d049995)	-
GO:0046912	MF	transferase activity, transferring acyl groups, acyl groups converted into alkyl on transfer	0	1	1	9	0.117265712339511	0.334719606095304	-	Zm00001d021666(Zm00001d021666)
GO:1901657	BP	glycosyl compound metabolic process	1	1	2	45	0.117326965725377	0.343588963946534	Zm00001d051634(Zm00001d051634)	Zm00001d012322(Zm00001d012322)
GO:0005996	BP	monosaccharide metabolic process	2	2	4	143	0.118434733399659	0.343588963946534	Zm00001d017329(Zm00001d017329);Zm00001d037298(Zm00001d037298)	Zm00001d021168(Zm00001d021168);Zm00001d052209(Zm00001d052209)
GO:0005976	BP	polysaccharide metabolic process	3	3	6	255	0.118615158508655	0.343588963946534	Zm00001d013561(Zm00001d013561);Zm00001d025475(Zm00001d025475);Zm00001d025547(Zm00001d025547)	Zm00001d027832(Zm00001d027832);Zm00001d037653(Zm00001d037653);Zm00001d045048(Zm00001d045048)
GO:0015893	BP	drug transport	1	1	2	46	0.121650383331684	0.343588963946534	Zm00001d029677(Zm00001d029677)	Zm00001d008974(Zm00001d008974)
GO:0097435	BP	supramolecular fiber organization	0	2	2	46	0.121650383331684	0.343588963946534	-	Zm00001d002302(Zm00001d002302);Zm00001d034643(Zm00001d034643)
GO:0010605	BP	negative regulation of macromolecule metabolic process	2	3	5	200	0.122538969424119	0.343588963946534	Zm00001d004899(Zm00001d004899);Zm00001d040027(Zm00001d040027)	Zm00001d011080(Zm00001d011080);Zm00001d024996(Zm00001d024996);Zm00001d027900(Zm00001d027900)
GO:0030001	BP	metal ion transport	5	0	5	200	0.122538969424119	0.343588963946534	Zm00001d026679(Zm00001d026679);Zm00001d033446(Zm00001d033446);Zm00001d038437(Zm00001d038437);Zm00001d040252(Zm00001d040252);Zm00001d040253(Zm00001d040253)	-
GO:0044550	BP	secondary metabolite biosynthetic process	1	3	4	145	0.122882154315863	0.343588963946534	Zm00001d037849(Zm00001d037849)	Zm00001d012322(Zm00001d012322);Zm00001d014121(Zm00001d014121);Zm00001d046416(Zm00001d046416)
GO:0031407	BP	oxylipin metabolic process	0	1	1	10	0.123593152498753	0.343588963946534	-	Zm00001d031449(Zm00001d031449)
GO:0042126	BP	nitrate metabolic process	1	0	1	10	0.123593152498753	0.343588963946534	Zm00001d049995(Zm00001d049995)	-
GO:0042128	BP	nitrate assimilation	1	0	1	10	0.123593152498753	0.343588963946534	Zm00001d049995(Zm00001d049995)	-
GO:0051238	BP	sequestering of metal ion	1	0	1	10	0.123593152498753	0.343588963946534	Zm00001d026679(Zm00001d026679)	-
GO:0055082	BP	cellular chemical homeostasis	2	1	3	95	0.128552839778031	0.355598900082515	Zm00001d026679(Zm00001d026679);Zm00001d040252(Zm00001d040252)	Zm00001d013956(Zm00001d013956)
GO:0004617	MF	phosphoglycerate dehydrogenase activity	1	0	1	10	0.129419435851041	0.365858789809673	Zm00001d011368(Zm00001d011368)	-
GO:0009892	BP	negative regulation of metabolic process	2	3	5	205	0.132063949072803	0.362835006539276	Zm00001d004899(Zm00001d004899);Zm00001d040027(Zm00001d040027)	Zm00001d011080(Zm00001d011080);Zm00001d024996(Zm00001d024996);Zm00001d027900(Zm00001d027900)
GO:0005795	CC	Golgi stack	0	1	1	12	0.132932523565187	0.843775128893356	-	Zm00001d010856(Zm00001d010856)
GO:0098869	BP	cellular oxidant detoxification	3	1	4	150	0.134306868368044	0.362835006539276	Zm00001d002901(Zm00001d002901);Zm00001d026683(Zm00001d026683);Zm00001d034128(Zm00001d034128)	Zm00001d023859(Zm00001d023859)
GO:0015740	BP	C4-dicarboxylate transport	1	0	1	11	0.135084256031709	0.362835006539276	Zm00001d017571(Zm00001d017571)	-
GO:0015743	BP	malate transport	1	0	1	11	0.135084256031709	0.362835006539276	Zm00001d017571(Zm00001d017571)	-
GO:0015807	BP	L-amino acid transport	0	1	1	11	0.135084256031709	0.362835006539276	-	Zm00001d008974(Zm00001d008974)
GO:2001057	BP	reactive nitrogen species metabolic process	1	0	1	11	0.135084256031709	0.362835006539276	Zm00001d049995(Zm00001d049995)	-
GO:1990748	BP	cellular detoxification	3	1	4	151	0.136642744755065	0.365256567710654	Zm00001d002901(Zm00001d002901);Zm00001d026683(Zm00001d026683);Zm00001d034128(Zm00001d034128)	Zm00001d023859(Zm00001d023859)
GO:0097237	BP	cellular response to toxic substance	3	1	4	152	0.138995136637948	0.36976696636698	Zm00001d002901(Zm00001d002901);Zm00001d026683(Zm00001d026683);Zm00001d034128(Zm00001d034128)	Zm00001d023859(Zm00001d023859)
GO:0015140	MF	malate transmembrane transporter activity	1	0	1	11	0.141406669999399	0.389962874717761	Zm00001d017571(Zm00001d017571)	-
GO:0015556	MF	C4-dicarboxylate transmembrane transporter activity	1	0	1	11	0.141406669999399	0.389962874717761	Zm00001d017571(Zm00001d017571)	-
GO:0042807	CC	central vacuole	0	1	1	13	0.143183953115093	0.843775128893356	-	Zm00001d013956(Zm00001d013956)
GO:0060255	BP	regulation of macromolecule metabolic process	8	19	27	1670	0.143231621239099	0.376910339299937	Zm00001d004899(Zm00001d004899);Zm00001d008578(Zm00001d008578);Zm00001d024545(Zm00001d024545);Zm00001d029749(Zm00001d029749);Zm00001d030513(Zm00001d030513);Zm00001d040027(Zm00001d040027);Zm00001d047786(Zm00001d047786);Zm00001d053862(Zm00001d053862)	Zm00001d009478(Zm00001d009478);Zm00001d011080(Zm00001d011080);Zm00001d011237(Zm00001d011237);Zm00001d014628(Zm00001d014628);Zm00001d017466(Zm00001d017466);Zm00001d018064(Zm00001d018064);Zm00001d018773(Zm00001d018773);Zm00001d022461(Zm00001d022461);Zm00001d023402(Zm00001d023402);Zm00001d023411(Zm00001d023411);Zm00001d024996(Zm00001d024996);Zm00001d025409(Zm00001d025409);Zm00001d026094(Zm00001d0260…
GO:0009607	BP	response to biotic stimulus	1	2	3	100	0.143505607771432	0.376910339299937	Zm00001d049214(Zm00001d049214)	Zm00001d012322(Zm00001d012322);Zm00001d052958(Zm00001d052958)
GO:0043167	MF	ion binding	27	47	74	4833	0.143676441758762	0.389962874717761	Zm00001d000006(Zm00001d000006);Zm00001d001857(Zm00001d001857);Zm00001d002901(Zm00001d002901);Zm00001d010136(Zm00001d010136);Zm00001d011628(Zm00001d011628);Zm00001d011841(Zm00001d011841);Zm00001d016137(Zm00001d016137);Zm00001d016139(Zm00001d016139);Zm00001d020184(Zm00001d020184);Zm00001d025350(Zm00001d025350);Zm00001d026683(Zm00001d026683);Zm00001d032510(Zm00001d032510);Zm00001d033029(Zm00001d0330…	Zm00001d000012(Zm00001d000012);Zm00001d000018(Zm00001d000018);Zm00001d002302(Zm00001d002302);Zm00001d002979(Zm00001d002979);Zm00001d003723(Zm00001d003723);Zm00001d005609(Zm00001d005609);Zm00001d006947(Zm00001d006947);Zm00001d006948(Zm00001d006948);Zm00001d007512(Zm00001d007512);Zm00001d009478(Zm00001d009478);Zm00001d012322(Zm00001d012322);Zm00001d014121(Zm00001d014121);Zm00001d015347(Zm00001d0153…
GO:0046916	BP	cellular transition metal ion homeostasis	2	0	2	51	0.143813330784778	0.376910339299937	Zm00001d026679(Zm00001d026679);Zm00001d040252(Zm00001d040252)	-
GO:0015291	MF	secondary active transmembrane transporter activity	2	2	4	147	0.144796960034265	0.389962874717761	Zm00001d027700(Zm00001d027700);Zm00001d029677(Zm00001d029677)	Zm00001d028230(Zm00001d028230);Zm00001d048013(Zm00001d048013)
GO:0030170	MF	pyridoxal phosphate binding	1	1	2	49	0.145904476935217	0.389962874717761	Zm00001d033029(Zm00001d033029)	Zm00001d024664(Zm00001d024664)
GO:0070279	MF	vitamin B6 binding	1	1	2	49	0.145904476935217	0.389962874717761	Zm00001d033029(Zm00001d033029)	Zm00001d024664(Zm00001d024664)
GO:0009084	BP	glutamine family amino acid biosynthetic process	0	1	1	12	0.146425599440263	0.376910339299937	-	Zm00001d008974(Zm00001d008974)
GO:0043401	BP	steroid hormone mediated signaling pathway	0	1	1	12	0.146425599440263	0.376910339299937	-	Zm00001d046318(Zm00001d046318)
GO:0048545	BP	response to steroid hormone	0	1	1	12	0.146425599440263	0.376910339299937	-	Zm00001d046318(Zm00001d046318)
GO:0071383	BP	cellular response to steroid hormone stimulus	0	1	1	12	0.146425599440263	0.376910339299937	-	Zm00001d046318(Zm00001d046318)
GO:0006417	BP	regulation of translation	2	0	2	52	0.14834345048703	0.378343846196277	Zm00001d004899(Zm00001d004899);Zm00001d053862(Zm00001d053862)	-
GO:0006875	BP	cellular metal ion homeostasis	2	0	2	52	0.14834345048703	0.378343846196277	Zm00001d026679(Zm00001d026679);Zm00001d040252(Zm00001d040252)	-
GO:0048046	CC	apoplast	0	2	2	58	0.149655324777769	0.843775128893356	-	Zm00001d018064(Zm00001d018064);Zm00001d052243(Zm00001d052243)
GO:0006631	BP	fatty acid metabolic process	0	3	3	103	0.152742553545957	0.384677458925702	-	Zm00001d031449(Zm00001d031449);Zm00001d038630(Zm00001d038630);Zm00001d043994(Zm00001d043994)
GO:0016042	BP	lipid catabolic process	0	2	2	53	0.152902371263633	0.384677458925702	-	Zm00001d002567(Zm00001d002567);Zm00001d031813(Zm00001d031813)
GO:0034248	BP	regulation of cellular amide metabolic process	2	0	2	53	0.152902371263633	0.384677458925702	Zm00001d004899(Zm00001d004899);Zm00001d053862(Zm00001d053862)	-
GO:0015926	MF	glucosidase activity	0	1	1	12	0.153229683864954	0.402227920145503	-	Zm00001d002830(Zm00001d002830)
GO:0016149	MF	translation release factor activity, codon specific	0	1	1	12	0.153229683864954	0.402227920145503	-	Zm00001d037868(Zm00001d037868)
GO:0010556	BP	regulation of macromolecule biosynthetic process	7	17	24	1476	0.15502115504876	0.387770938993604	Zm00001d004899(Zm00001d004899);Zm00001d008578(Zm00001d008578);Zm00001d024545(Zm00001d024545);Zm00001d029749(Zm00001d029749);Zm00001d030513(Zm00001d030513);Zm00001d047786(Zm00001d047786);Zm00001d053862(Zm00001d053862)	Zm00001d009478(Zm00001d009478);Zm00001d011237(Zm00001d011237);Zm00001d014628(Zm00001d014628);Zm00001d017466(Zm00001d017466);Zm00001d018064(Zm00001d018064);Zm00001d018773(Zm00001d018773);Zm00001d022461(Zm00001d022461);Zm00001d023402(Zm00001d023402);Zm00001d023411(Zm00001d023411);Zm00001d025409(Zm00001d025409);Zm00001d026094(Zm00001d026094);Zm00001d027900(Zm00001d027900);Zm00001d039531(Zm00001d0395…
GO:0016298	MF	lipase activity	0	2	2	51	0.155482390470037	0.404529405293724	-	Zm00001d002567(Zm00001d002567);Zm00001d031813(Zm00001d031813)
GO:0016209	MF	antioxidant activity	3	1	4	152	0.15760914473803	0.406465689061236	Zm00001d002901(Zm00001d002901);Zm00001d026683(Zm00001d026683);Zm00001d034128(Zm00001d034128)	Zm00001d023859(Zm00001d023859)
GO:0006081	BP	cellular aldehyde metabolic process	0	1	1	13	0.15761912268445	0.387770938993604	-	Zm00001d021666(Zm00001d021666)
GO:0006415	BP	translational termination	0	1	1	13	0.15761912268445	0.387770938993604	-	Zm00001d037868(Zm00001d037868)
GO:0006568	BP	tryptophan metabolic process	0	1	1	13	0.15761912268445	0.387770938993604	-	Zm00001d020008(Zm00001d020008)
GO:0006586	BP	indolalkylamine metabolic process	0	1	1	13	0.15761912268445	0.387770938993604	-	Zm00001d020008(Zm00001d020008)
GO:0005618	CC	cell wall	0	5	5	242	0.158347935191136	0.843775128893356	-	Zm00001d000012(Zm00001d000012);Zm00001d000018(Zm00001d000018);Zm00001d015347(Zm00001d015347);Zm00001d027832(Zm00001d027832);Zm00001d045048(Zm00001d045048)
GO:0042744	BP	hydrogen peroxide catabolic process	3	0	3	105	0.159003241801251	0.387938907439055	Zm00001d002901(Zm00001d002901);Zm00001d026683(Zm00001d026683);Zm00001d034128(Zm00001d034128)	-
GO:0009889	BP	regulation of biosynthetic process	7	17	24	1482	0.159780593171841	0.387938907439055	Zm00001d004899(Zm00001d004899);Zm00001d008578(Zm00001d008578);Zm00001d024545(Zm00001d024545);Zm00001d029749(Zm00001d029749);Zm00001d030513(Zm00001d030513);Zm00001d047786(Zm00001d047786);Zm00001d053862(Zm00001d053862)	Zm00001d009478(Zm00001d009478);Zm00001d011237(Zm00001d011237);Zm00001d014628(Zm00001d014628);Zm00001d017466(Zm00001d017466);Zm00001d018064(Zm00001d018064);Zm00001d018773(Zm00001d018773);Zm00001d022461(Zm00001d022461);Zm00001d023402(Zm00001d023402);Zm00001d023411(Zm00001d023411);Zm00001d025409(Zm00001d025409);Zm00001d026094(Zm00001d026094);Zm00001d027900(Zm00001d027900);Zm00001d039531(Zm00001d0395…
GO:0031326	BP	regulation of cellular biosynthetic process	7	17	24	1482	0.159780593171841	0.387938907439055	Zm00001d004899(Zm00001d004899);Zm00001d008578(Zm00001d008578);Zm00001d024545(Zm00001d024545);Zm00001d029749(Zm00001d029749);Zm00001d030513(Zm00001d030513);Zm00001d047786(Zm00001d047786);Zm00001d053862(Zm00001d053862)	Zm00001d009478(Zm00001d009478);Zm00001d011237(Zm00001d011237);Zm00001d014628(Zm00001d014628);Zm00001d017466(Zm00001d017466);Zm00001d018064(Zm00001d018064);Zm00001d018773(Zm00001d018773);Zm00001d022461(Zm00001d022461);Zm00001d023402(Zm00001d023402);Zm00001d023411(Zm00001d023411);Zm00001d025409(Zm00001d025409);Zm00001d026094(Zm00001d026094);Zm00001d027900(Zm00001d027900);Zm00001d039531(Zm00001d0395…
GO:0042493	BP	response to drug	1	1	2	55	0.162100576646842	0.391860524415845	Zm00001d029677(Zm00001d029677)	Zm00001d008974(Zm00001d008974)
GO:0034357	CC	photosynthetic membrane	4	0	4	180	0.163876658118893	0.843775128893356	Zm00001d001857(Zm00001d001857);Zm00001d007267(Zm00001d007267);Zm00001d032197(Zm00001d032197);Zm00001d043299(Zm00001d043299)	-
GO:0030312	CC	external encapsulating structure	0	5	5	245	0.164067386173708	0.843775128893356	-	Zm00001d000012(Zm00001d000012);Zm00001d000018(Zm00001d000018);Zm00001d015347(Zm00001d015347);Zm00001d027832(Zm00001d027832);Zm00001d045048(Zm00001d045048)
GO:0003747	MF	translation release factor activity	0	1	1	13	0.164890715760881	0.40737706246806	-	Zm00001d037868(Zm00001d037868)
GO:0008079	MF	translation termination factor activity	0	1	1	13	0.164890715760881	0.40737706246806	-	Zm00001d037868(Zm00001d037868)
GO:0008107	MF	galactoside 2-alpha-L-fucosyltransferase activity	1	0	1	13	0.164890715760881	0.40737706246806	Zm00001d025547(Zm00001d025547)	-
GO:0016160	MF	amylase activity	0	1	1	13	0.164890715760881	0.40737706246806	-	Zm00001d031794(Zm00001d031794)
GO:0031127	MF	alpha-(1,2)-fucosyltransferase activity	1	0	1	13	0.164890715760881	0.40737706246806	Zm00001d025547(Zm00001d025547)	-
GO:0019222	BP	regulation of metabolic process	8	19	27	1702	0.16690446989351	0.397367406168087	Zm00001d004899(Zm00001d004899);Zm00001d008578(Zm00001d008578);Zm00001d024545(Zm00001d024545);Zm00001d029749(Zm00001d029749);Zm00001d030513(Zm00001d030513);Zm00001d040027(Zm00001d040027);Zm00001d047786(Zm00001d047786);Zm00001d053862(Zm00001d053862)	Zm00001d009478(Zm00001d009478);Zm00001d011080(Zm00001d011080);Zm00001d011237(Zm00001d011237);Zm00001d014628(Zm00001d014628);Zm00001d017466(Zm00001d017466);Zm00001d018064(Zm00001d018064);Zm00001d018773(Zm00001d018773);Zm00001d022461(Zm00001d022461);Zm00001d023402(Zm00001d023402);Zm00001d023411(Zm00001d023411);Zm00001d024996(Zm00001d024996);Zm00001d025409(Zm00001d025409);Zm00001d026094(Zm00001d0260…
GO:0009969	BP	xyloglucan biosynthetic process	1	0	1	14	0.168666740747605	0.397367406168087	Zm00001d025547(Zm00001d025547)	-
GO:0031122	BP	cytoplasmic microtubule organization	0	1	1	14	0.168666740747605	0.397367406168087	-	Zm00001d002302(Zm00001d002302)
GO:0034250	BP	positive regulation of cellular amide metabolic process	1	0	1	14	0.168666740747605	0.397367406168087	Zm00001d053862(Zm00001d053862)	-
GO:0045727	BP	positive regulation of translation	1	0	1	14	0.168666740747605	0.397367406168087	Zm00001d053862(Zm00001d053862)	-
GO:0072329	BP	monocarboxylic acid catabolic process	1	0	1	14	0.168666740747605	0.397367406168087	Zm00001d011368(Zm00001d011368)	-
GO:0035251	MF	UDP-glucosyltransferase activity	2	2	4	157	0.170825985070829	0.418219679456229	Zm00001d017329(Zm00001d017329);Zm00001d037298(Zm00001d037298)	Zm00001d021168(Zm00001d021168);Zm00001d052209(Zm00001d052209)
GO:0055076	BP	transition metal ion homeostasis	2	0	2	57	0.171396208302362	0.402094058295837	Zm00001d026679(Zm00001d026679);Zm00001d040252(Zm00001d040252)	-
GO:0042743	BP	hydrogen peroxide metabolic process	3	0	3	110	0.17498731250412	0.406933604102207	Zm00001d002901(Zm00001d002901);Zm00001d026683(Zm00001d026683);Zm00001d034128(Zm00001d034128)	-
GO:0051336	BP	regulation of hydrolase activity	1	2	3	110	0.17498731250412	0.406933604102207	Zm00001d040027(Zm00001d040027)	Zm00001d011080(Zm00001d011080);Zm00001d024996(Zm00001d024996)
GO:0004402	MF	histone acetyltransferase activity	0	1	1	14	0.176391973648206	0.418219679456229	-	Zm00001d009478(Zm00001d009478)
GO:0008568	MF	microtubule-severing ATPase activity	0	1	1	14	0.176391973648206	0.418219679456229	-	Zm00001d002302(Zm00001d002302)
GO:0031072	MF	heat shock protein binding	1	0	1	14	0.176391973648206	0.418219679456229	Zm00001d050557(Zm00001d050557)	-
GO:0061733	MF	peptide-lysine-N-acetyltransferase activity	0	1	1	14	0.176391973648206	0.418219679456229	-	Zm00001d009478(Zm00001d009478)
GO:0001505	BP	regulation of neurotransmitter levels	1	0	1	15	0.17957034395597	0.406933604102207	Zm00001d049995(Zm00001d049995)	-
GO:0010038	BP	response to metal ion	1	0	1	15	0.17957034395597	0.406933604102207	Zm00001d026679(Zm00001d026679)	-
GO:0042133	BP	neurotransmitter metabolic process	1	0	1	15	0.17957034395597	0.406933604102207	Zm00001d049995(Zm00001d049995)	-
GO:0055072	BP	iron ion homeostasis	1	0	1	15	0.17957034395597	0.406933604102207	Zm00001d026679(Zm00001d026679)	-
GO:0071407	BP	cellular response to organic cyclic compound	0	1	1	15	0.17957034395597	0.406933604102207	-	Zm00001d046318(Zm00001d046318)
GO:1901362	BP	organic cyclic compound biosynthetic process	12	20	32	2075	0.179716043774438	0.406933604102207	Zm00001d008578(Zm00001d008578);Zm00001d024545(Zm00001d024545);Zm00001d028887(Zm00001d028887);Zm00001d028888(Zm00001d028888);Zm00001d029749(Zm00001d029749);Zm00001d030513(Zm00001d030513);Zm00001d047639(Zm00001d047639);Zm00001d047651(Zm00001d047651);Zm00001d047656(Zm00001d047656);Zm00001d047658(Zm00001d047658);Zm00001d047786(Zm00001d047786);Zm00001d051634(Zm00001d051634)	Zm00001d003626(Zm00001d003626);Zm00001d008974(Zm00001d008974);Zm00001d009478(Zm00001d009478);Zm00001d011237(Zm00001d011237);Zm00001d014628(Zm00001d014628);Zm00001d017466(Zm00001d017466);Zm00001d018064(Zm00001d018064);Zm00001d018773(Zm00001d018773);Zm00001d022461(Zm00001d022461);Zm00001d023402(Zm00001d023402);Zm00001d023411(Zm00001d023411);Zm00001d025409(Zm00001d025409);Zm00001d026094(Zm00001d0260…
GO:0055065	BP	metal ion homeostasis	2	0	2	59	0.180778057937491	0.406933604102207	Zm00001d026679(Zm00001d026679);Zm00001d040252(Zm00001d040252)	-
GO:2000026	BP	regulation of multicellular organismal development	2	0	2	59	0.180778057937491	0.406933604102207	Zm00001d030229(Zm00001d030229);Zm00001d042381(Zm00001d042381)	-
GO:0031226	CC	intrinsic component of plasma membrane	1	4	5	254	0.181711423256226	0.872214831629883	Zm00001d027700(Zm00001d027700)	Zm00001d013956(Zm00001d013956);Zm00001d014463(Zm00001d014463);Zm00001d019726(Zm00001d019726);Zm00001d028230(Zm00001d028230)
GO:0051704	BP	multi-organism process	1	2	3	113	0.184787174224049	0.414280922857143	Zm00001d045207(Zm00001d045207)	Zm00001d003723(Zm00001d003723);Zm00001d037783(Zm00001d037783)
GO:0015293	MF	symporter activity	1	1	2	57	0.184861972130742	0.434795358451506	Zm00001d027700(Zm00001d027700)	Zm00001d028230(Zm00001d028230)
GO:0051187	BP	cofactor catabolic process	3	0	3	114	0.188085953464239	0.419938412109483	Zm00001d002901(Zm00001d002901);Zm00001d026683(Zm00001d026683);Zm00001d034128(Zm00001d034128)	-
GO:0006730	BP	one-carbon metabolic process	0	1	1	16	0.190331798294226	0.419938412109483	-	Zm00001d031778(Zm00001d031778)
GO:0006835	BP	dicarboxylic acid transport	1	0	1	16	0.190331798294226	0.419938412109483	Zm00001d017571(Zm00001d017571)	-
GO:0071941	BP	nitrogen cycle metabolic process	1	0	1	16	0.190331798294226	0.419938412109483	Zm00001d049995(Zm00001d049995)	-
GO:0098754	BP	detoxification	3	1	4	173	0.191841560738855	0.421596473402385	Zm00001d002901(Zm00001d002901);Zm00001d026683(Zm00001d026683);Zm00001d034128(Zm00001d034128)	Zm00001d023859(Zm00001d023859)
GO:0016021	CC	integral component of membrane	27	33	60	4630	0.194923071815197	0.877153823168385	Zm00001d001857(Zm00001d001857);Zm00001d006515(Zm00001d006515);Zm00001d011628(Zm00001d011628);Zm00001d011679(Zm00001d011679);Zm00001d016137(Zm00001d016137);Zm00001d016139(Zm00001d016139);Zm00001d017095(Zm00001d017095);Zm00001d017571(Zm00001d017571);Zm00001d020184(Zm00001d020184);Zm00001d025547(Zm00001d025547);Zm00001d026679(Zm00001d026679);Zm00001d027700(Zm00001d027700);Zm00001d029099(Zm00001d0290…	Zm00001d002979(Zm00001d002979);Zm00001d003723(Zm00001d003723);Zm00001d006947(Zm00001d006947);Zm00001d006948(Zm00001d006948);Zm00001d008974(Zm00001d008974);Zm00001d010856(Zm00001d010856);Zm00001d011838(Zm00001d011838);Zm00001d012322(Zm00001d012322);Zm00001d013956(Zm00001d013956);Zm00001d014463(Zm00001d014463);Zm00001d019078(Zm00001d019078);Zm00001d019411(Zm00001d019411);Zm00001d019504(Zm00001d0195…
GO:0010393	BP	galacturonan metabolic process	0	2	2	62	0.194989225787641	0.423492224757533	-	Zm00001d027832(Zm00001d027832);Zm00001d045048(Zm00001d045048)
GO:0030003	BP	cellular cation homeostasis	2	0	2	62	0.194989225787641	0.423492224757533	Zm00001d026679(Zm00001d026679);Zm00001d040252(Zm00001d040252)	-
GO:0045488	BP	pectin metabolic process	0	2	2	62	0.194989225787641	0.423492224757533	-	Zm00001d027832(Zm00001d027832);Zm00001d045048(Zm00001d045048)
GO:0005315	MF	inorganic phosphate transmembrane transporter activity	1	0	1	16	0.198923849931696	0.456903217811864	Zm00001d027700(Zm00001d027700)	-
GO:0015179	MF	L-amino acid transmembrane transporter activity	0	1	1	16	0.198923849931696	0.456903217811864	-	Zm00001d008974(Zm00001d008974)
GO:0043022	MF	ribosome binding	1	0	1	16	0.198923849931696	0.456903217811864	Zm00001d053862(Zm00001d053862)	-
GO:0006873	BP	cellular ion homeostasis	2	0	2	63	0.199758114057914	0.428083669803304	Zm00001d026679(Zm00001d026679);Zm00001d040252(Zm00001d040252)	-
GO:0009867	BP	jasmonic acid mediated signaling pathway	0	1	1	17	0.200952945717019	0.428083669803304	-	Zm00001d027900(Zm00001d027900)
GO:0030042	BP	actin filament depolymerization	0	1	1	17	0.200952945717019	0.428083669803304	-	Zm00001d034643(Zm00001d034643)
GO:0051261	BP	protein depolymerization	0	1	1	17	0.200952945717019	0.428083669803304	-	Zm00001d034643(Zm00001d034643)
GO:0071395	BP	cellular response to jasmonic acid stimulus	0	1	1	17	0.200952945717019	0.428083669803304	-	Zm00001d027900(Zm00001d027900)
GO:0140110	MF	transcription regulator activity	3	10	13	726	0.201003250182093	0.458100430647561	Zm00001d008578(Zm00001d008578);Zm00001d030513(Zm00001d030513);Zm00001d047786(Zm00001d047786)	Zm00001d009478(Zm00001d009478);Zm00001d011237(Zm00001d011237);Zm00001d014628(Zm00001d014628);Zm00001d017466(Zm00001d017466);Zm00001d022461(Zm00001d022461);Zm00001d025409(Zm00001d025409);Zm00001d026094(Zm00001d026094);Zm00001d027900(Zm00001d027900);Zm00001d039531(Zm00001d039531);Zm00001d052738(Zm00001d052738)
GO:0006812	BP	cation transport	5	1	6	303	0.207075830537848	0.437099282082442	Zm00001d026679(Zm00001d026679);Zm00001d033446(Zm00001d033446);Zm00001d038437(Zm00001d038437);Zm00001d040252(Zm00001d040252);Zm00001d040253(Zm00001d040253)	Zm00001d008974(Zm00001d008974)
GO:0009636	BP	response to toxic substance	3	1	4	179	0.207986060915069	0.437099282082442	Zm00001d002901(Zm00001d002901);Zm00001d026683(Zm00001d026683);Zm00001d034128(Zm00001d034128)	Zm00001d023859(Zm00001d023859)
GO:2000112	BP	regulation of cellular macromolecule biosynthetic process	7	16	23	1467	0.208116354123613	0.437099282082442	Zm00001d004899(Zm00001d004899);Zm00001d008578(Zm00001d008578);Zm00001d024545(Zm00001d024545);Zm00001d029749(Zm00001d029749);Zm00001d030513(Zm00001d030513);Zm00001d047786(Zm00001d047786);Zm00001d053862(Zm00001d053862)	Zm00001d009478(Zm00001d009478);Zm00001d011237(Zm00001d011237);Zm00001d014628(Zm00001d014628);Zm00001d017466(Zm00001d017466);Zm00001d018064(Zm00001d018064);Zm00001d018773(Zm00001d018773);Zm00001d022461(Zm00001d022461);Zm00001d023402(Zm00001d023402);Zm00001d023411(Zm00001d023411);Zm00001d025409(Zm00001d025409);Zm00001d026094(Zm00001d026094);Zm00001d039531(Zm00001d039531);Zm00001d046318(Zm00001d0463…
GO:0006508	BP	proteolysis	6	7	13	769	0.208329693798286	0.437099282082442	Zm00001d016137(Zm00001d016137);Zm00001d034369(Zm00001d034369);Zm00001d037300(Zm00001d037300);Zm00001d040027(Zm00001d040027);Zm00001d041571(Zm00001d041571);Zm00001d049113(Zm00001d049113)	Zm00001d006526(Zm00001d006526);Zm00001d007464(Zm00001d007464);Zm00001d011080(Zm00001d011080);Zm00001d024996(Zm00001d024996);Zm00001d038151(Zm00001d038151);Zm00001d040046(Zm00001d040046);Zm00001d048690(Zm00001d048690)
GO:0005310	MF	dicarboxylic acid transmembrane transporter activity	1	0	1	17	0.209958736146963	0.467635366872782	Zm00001d017571(Zm00001d017571)	-
GO:0019200	MF	carbohydrate kinase activity	0	1	1	17	0.209958736146963	0.467635366872782	-	Zm00001d025659(Zm00001d025659)
GO:0140102	MF	catalytic activity, acting on a rRNA	1	0	1	17	0.209958736146963	0.467635366872782	Zm00001d004899(Zm00001d004899)	-
GO:0070887	BP	cellular response to chemical stimulus	4	3	7	369	0.210403081747801	0.439789900194651	Zm00001d002901(Zm00001d002901);Zm00001d026679(Zm00001d026679);Zm00001d026683(Zm00001d026683);Zm00001d034128(Zm00001d034128)	Zm00001d023859(Zm00001d023859);Zm00001d027900(Zm00001d027900);Zm00001d046318(Zm00001d046318)
GO:0010608	BP	posttranscriptional regulation of gene expression	2	0	2	66	0.214143448240335	0.445931674987364	Zm00001d004899(Zm00001d004899);Zm00001d053862(Zm00001d053862)	-
GO:0043161	BP	proteasome-mediated ubiquitin-dependent protein catabolic process	3	0	3	122	0.214990460863631	0.446024985970816	Zm00001d016137(Zm00001d016137);Zm00001d034369(Zm00001d034369);Zm00001d037300(Zm00001d037300)	-
GO:0030234	MF	enzyme regulator activity	1	4	5	232	0.215781358478476	0.476990371373473	Zm00001d040027(Zm00001d040027)	Zm00001d011080(Zm00001d011080);Zm00001d019291(Zm00001d019291);Zm00001d024996(Zm00001d024996);Zm00001d045048(Zm00001d045048)
GO:0042221	BP	response to chemical	6	5	11	642	0.221071046325016	0.450163812877945	Zm00001d002901(Zm00001d002901);Zm00001d017095(Zm00001d017095);Zm00001d026679(Zm00001d026679);Zm00001d026683(Zm00001d026683);Zm00001d029677(Zm00001d029677);Zm00001d034128(Zm00001d034128)	Zm00001d008974(Zm00001d008974);Zm00001d013142(Zm00001d013142);Zm00001d023859(Zm00001d023859);Zm00001d027900(Zm00001d027900);Zm00001d046318(Zm00001d046318)
GO:0016573	BP	histone acetylation	0	1	1	19	0.221781569326043	0.450163812877945	-	Zm00001d009478(Zm00001d009478)
GO:0018393	BP	internal peptidyl-lysine acetylation	0	1	1	19	0.221781569326043	0.450163812877945	-	Zm00001d009478(Zm00001d009478)
GO:0018394	BP	peptidyl-lysine acetylation	0	1	1	19	0.221781569326043	0.450163812877945	-	Zm00001d009478(Zm00001d009478)
GO:0036065	BP	fucosylation	1	0	1	19	0.221781569326043	0.450163812877945	Zm00001d025547(Zm00001d025547)	-
GO:0010498	BP	proteasomal protein catabolic process	3	0	3	124	0.221843317857117	0.450163812877945	Zm00001d016137(Zm00001d016137);Zm00001d034369(Zm00001d034369);Zm00001d037300(Zm00001d037300)	-
GO:0046873	MF	metal ion transmembrane transporter activity	3	0	3	119	0.225265300679701	0.486970576469354	Zm00001d026679(Zm00001d026679);Zm00001d033446(Zm00001d033446);Zm00001d038437(Zm00001d038437)	-
GO:0061630	MF	ubiquitin protein ligase activity	3	0	3	119	0.225265300679701	0.486970576469354	Zm00001d016137(Zm00001d016137);Zm00001d034369(Zm00001d034369);Zm00001d037300(Zm00001d037300)	-
GO:0061659	MF	ubiquitin-like protein ligase activity	3	0	3	119	0.225265300679701	0.486970576469354	Zm00001d016137(Zm00001d016137);Zm00001d034369(Zm00001d034369);Zm00001d037300(Zm00001d037300)	-
GO:0009058	BP	biosynthetic process	20	31	51	3528	0.225720642405855	0.453648497234218	Zm00001d004899(Zm00001d004899);Zm00001d008578(Zm00001d008578);Zm00001d011368(Zm00001d011368);Zm00001d017329(Zm00001d017329);Zm00001d024545(Zm00001d024545);Zm00001d025547(Zm00001d025547);Zm00001d028887(Zm00001d028887);Zm00001d028888(Zm00001d028888);Zm00001d029749(Zm00001d029749);Zm00001d030513(Zm00001d030513);Zm00001d037298(Zm00001d037298);Zm00001d037849(Zm00001d037849);Zm00001d047639(Zm00001d0476…	Zm00001d003626(Zm00001d003626);Zm00001d008974(Zm00001d008974);Zm00001d009478(Zm00001d009478);Zm00001d011237(Zm00001d011237);Zm00001d012322(Zm00001d012322);Zm00001d014121(Zm00001d014121);Zm00001d014628(Zm00001d014628);Zm00001d017466(Zm00001d017466);Zm00001d018064(Zm00001d018064);Zm00001d018773(Zm00001d018773);Zm00001d020702(Zm00001d020702);Zm00001d021168(Zm00001d021168);Zm00001d022461(Zm00001d0224…
GO:0016758	MF	transferase activity, transferring hexosyl groups	4	4	8	423	0.228130741412031	0.489565240694432	Zm00001d017329(Zm00001d017329);Zm00001d025547(Zm00001d025547);Zm00001d037298(Zm00001d037298);Zm00001d049292(Zm00001d049292)	Zm00001d008795(Zm00001d008795);Zm00001d021168(Zm00001d021168);Zm00001d021572(Zm00001d021572);Zm00001d052209(Zm00001d052209)
GO:0010558	BP	negative regulation of macromolecule biosynthetic process	1	1	2	69	0.228623020995273	0.453648497234218	Zm00001d004899(Zm00001d004899)	Zm00001d027900(Zm00001d027900)
GO:0051239	BP	regulation of multicellular organismal process	2	0	2	69	0.228623020995273	0.453648497234218	Zm00001d030229(Zm00001d030229);Zm00001d042381(Zm00001d042381)	-
GO:1901564	BP	organonitrogen compound metabolic process	20	31	51	3533	0.229211227299086	0.453648497234218	Zm00001d001857(Zm00001d001857);Zm00001d004899(Zm00001d004899);Zm00001d011368(Zm00001d011368);Zm00001d011628(Zm00001d011628);Zm00001d016137(Zm00001d016137);Zm00001d020184(Zm00001d020184);Zm00001d028887(Zm00001d028887);Zm00001d028888(Zm00001d028888);Zm00001d034369(Zm00001d034369);Zm00001d037300(Zm00001d037300);Zm00001d040027(Zm00001d040027);Zm00001d041571(Zm00001d041571);Zm00001d045207(Zm00001d0452…	Zm00001d002979(Zm00001d002979);Zm00001d003188(Zm00001d003188);Zm00001d003723(Zm00001d003723);Zm00001d005609(Zm00001d005609);Zm00001d006526(Zm00001d006526);Zm00001d007464(Zm00001d007464);Zm00001d008974(Zm00001d008974);Zm00001d009478(Zm00001d009478);Zm00001d010856(Zm00001d010856);Zm00001d011080(Zm00001d011080);Zm00001d012322(Zm00001d012322);Zm00001d019411(Zm00001d019411);Zm00001d020008(Zm00001d0200…
GO:0071554	BP	cell wall organization or biogenesis	2	5	7	379	0.229392780903325	0.453648497234218	Zm00001d013561(Zm00001d013561);Zm00001d025547(Zm00001d025547)	Zm00001d003188(Zm00001d003188);Zm00001d025753(Zm00001d025753);Zm00001d027832(Zm00001d027832);Zm00001d037653(Zm00001d037653);Zm00001d045048(Zm00001d045048)
GO:1903506	BP	regulation of nucleic acid-templated transcription	5	17	22	1418	0.229706902755058	0.453648497234218	Zm00001d008578(Zm00001d008578);Zm00001d024545(Zm00001d024545);Zm00001d029749(Zm00001d029749);Zm00001d030513(Zm00001d030513);Zm00001d047786(Zm00001d047786)	Zm00001d009478(Zm00001d009478);Zm00001d011237(Zm00001d011237);Zm00001d014628(Zm00001d014628);Zm00001d017466(Zm00001d017466);Zm00001d018064(Zm00001d018064);Zm00001d018773(Zm00001d018773);Zm00001d022461(Zm00001d022461);Zm00001d023402(Zm00001d023402);Zm00001d023411(Zm00001d023411);Zm00001d025409(Zm00001d025409);Zm00001d026094(Zm00001d026094);Zm00001d027900(Zm00001d027900);Zm00001d039531(Zm00001d0395…
GO:2001141	BP	regulation of RNA biosynthetic process	5	17	22	1418	0.229706902755058	0.453648497234218	Zm00001d008578(Zm00001d008578);Zm00001d024545(Zm00001d024545);Zm00001d029749(Zm00001d029749);Zm00001d030513(Zm00001d030513);Zm00001d047786(Zm00001d047786)	Zm00001d009478(Zm00001d009478);Zm00001d011237(Zm00001d011237);Zm00001d014628(Zm00001d014628);Zm00001d017466(Zm00001d017466);Zm00001d018064(Zm00001d018064);Zm00001d018773(Zm00001d018773);Zm00001d022461(Zm00001d022461);Zm00001d023402(Zm00001d023402);Zm00001d023411(Zm00001d023411);Zm00001d025409(Zm00001d025409);Zm00001d026094(Zm00001d026094);Zm00001d027900(Zm00001d027900);Zm00001d039531(Zm00001d0395…
GO:1901135	BP	carbohydrate derivative metabolic process	1	5	6	314	0.230087906870593	0.453648497234218	Zm00001d051634(Zm00001d051634)	Zm00001d003188(Zm00001d003188);Zm00001d012322(Zm00001d012322);Zm00001d025659(Zm00001d025659);Zm00001d025753(Zm00001d025753);Zm00001d037653(Zm00001d037653)
GO:0004185	MF	serine-type carboxypeptidase activity	0	1	1	19	0.231576858075033	0.489810045137121	-	Zm00001d048690(Zm00001d048690)
GO:0070008	MF	serine-type exopeptidase activity	0	1	1	19	0.231576858075033	0.489810045137121	-	Zm00001d048690(Zm00001d048690)
GO:0009070	BP	serine family amino acid biosynthetic process	1	0	1	20	0.231992612019901	0.455063335799184	Zm00001d011368(Zm00001d011368)	-
GO:0006511	BP	ubiquitin-dependent protein catabolic process	3	1	4	188	0.232895636484561	0.455063335799184	Zm00001d016137(Zm00001d016137);Zm00001d034369(Zm00001d034369);Zm00001d037300(Zm00001d037300)	Zm00001d040046(Zm00001d040046)
GO:0071705	BP	nitrogen compound transport	4	3	7	381	0.233260882558934	0.455063335799184	Zm00001d011679(Zm00001d011679);Zm00001d017095(Zm00001d017095);Zm00001d054057(Zm00001d054057);Zm00001d054060(Zm00001d054060)	Zm00001d008974(Zm00001d008974);Zm00001d035162(Zm00001d035162);Zm00001d041842(Zm00001d041842)
GO:0031224	CC	intrinsic component of membrane	27	33	60	4695	0.2349978154955	0.911886761485427	Zm00001d001857(Zm00001d001857);Zm00001d006515(Zm00001d006515);Zm00001d011628(Zm00001d011628);Zm00001d011679(Zm00001d011679);Zm00001d016137(Zm00001d016137);Zm00001d016139(Zm00001d016139);Zm00001d017095(Zm00001d017095);Zm00001d017571(Zm00001d017571);Zm00001d020184(Zm00001d020184);Zm00001d025547(Zm00001d025547);Zm00001d026679(Zm00001d026679);Zm00001d027700(Zm00001d027700);Zm00001d029099(Zm00001d0290…	Zm00001d002979(Zm00001d002979);Zm00001d003723(Zm00001d003723);Zm00001d006947(Zm00001d006947);Zm00001d006948(Zm00001d006948);Zm00001d008974(Zm00001d008974);Zm00001d010856(Zm00001d010856);Zm00001d011838(Zm00001d011838);Zm00001d012322(Zm00001d012322);Zm00001d013956(Zm00001d013956);Zm00001d014463(Zm00001d014463);Zm00001d019078(Zm00001d019078);Zm00001d019411(Zm00001d019411);Zm00001d019504(Zm00001d0195…
GO:0005887	CC	integral component of plasma membrane	1	2	3	142	0.235650046344869	0.911886761485427	Zm00001d027700(Zm00001d027700)	Zm00001d013956(Zm00001d013956);Zm00001d028230(Zm00001d028230)
GO:0072330	BP	monocarboxylic acid biosynthetic process	0	3	3	128	0.235677075873152	0.458169420228925	-	Zm00001d031449(Zm00001d031449);Zm00001d038630(Zm00001d038630);Zm00001d043994(Zm00001d043994)
GO:0051252	BP	regulation of RNA metabolic process	5	17	22	1427	0.238892270777532	0.45831001446123	Zm00001d008578(Zm00001d008578);Zm00001d024545(Zm00001d024545);Zm00001d029749(Zm00001d029749);Zm00001d030513(Zm00001d030513);Zm00001d047786(Zm00001d047786)	Zm00001d009478(Zm00001d009478);Zm00001d011237(Zm00001d011237);Zm00001d014628(Zm00001d014628);Zm00001d017466(Zm00001d017466);Zm00001d018064(Zm00001d018064);Zm00001d018773(Zm00001d018773);Zm00001d022461(Zm00001d022461);Zm00001d023402(Zm00001d023402);Zm00001d023411(Zm00001d023411);Zm00001d025409(Zm00001d025409);Zm00001d026094(Zm00001d026094);Zm00001d027900(Zm00001d027900);Zm00001d039531(Zm00001d0395…
GO:0019219	BP	regulation of nucleobase-containing compound metabolic process	5	17	22	1430	0.241990298871974	0.45831001446123	Zm00001d008578(Zm00001d008578);Zm00001d024545(Zm00001d024545);Zm00001d029749(Zm00001d029749);Zm00001d030513(Zm00001d030513);Zm00001d047786(Zm00001d047786)	Zm00001d009478(Zm00001d009478);Zm00001d011237(Zm00001d011237);Zm00001d014628(Zm00001d014628);Zm00001d017466(Zm00001d017466);Zm00001d018064(Zm00001d018064);Zm00001d018773(Zm00001d018773);Zm00001d022461(Zm00001d022461);Zm00001d023402(Zm00001d023402);Zm00001d023411(Zm00001d023411);Zm00001d025409(Zm00001d025409);Zm00001d026094(Zm00001d026094);Zm00001d027900(Zm00001d027900);Zm00001d039531(Zm00001d0395…
GO:0006475	BP	internal protein amino acid acetylation	0	1	1	21	0.242070481409301	0.45831001446123	-	Zm00001d009478(Zm00001d009478)
GO:0009408	BP	response to heat	0	1	1	21	0.242070481409301	0.45831001446123	-	Zm00001d015777(Zm00001d015777)
GO:0009753	BP	response to jasmonic acid	0	1	1	21	0.242070481409301	0.45831001446123	-	Zm00001d027900(Zm00001d027900)
GO:0014070	BP	response to organic cyclic compound	0	1	1	21	0.242070481409301	0.45831001446123	-	Zm00001d046318(Zm00001d046318)
GO:0051651	BP	maintenance of location in cell	1	0	1	21	0.242070481409301	0.45831001446123	Zm00001d026679(Zm00001d026679)	-
GO:0009890	BP	negative regulation of biosynthetic process	1	1	2	72	0.243168083212343	0.45831001446123	Zm00001d004899(Zm00001d004899)	Zm00001d027900(Zm00001d027900)
GO:0031327	BP	negative regulation of cellular biosynthetic process	1	1	2	72	0.243168083212343	0.45831001446123	Zm00001d004899(Zm00001d004899)	Zm00001d027900(Zm00001d027900)
GO:0019941	BP	modification-dependent protein catabolic process	3	1	4	192	0.244197024085255	0.458694410106087	Zm00001d016137(Zm00001d016137);Zm00001d034369(Zm00001d034369);Zm00001d037300(Zm00001d037300)	Zm00001d040046(Zm00001d040046)
GO:0016020	CC	membrane	35	42	77	6145	0.24438551813569	0.911886761485427	Zm00001d001857(Zm00001d001857);Zm00001d006515(Zm00001d006515);Zm00001d007267(Zm00001d007267);Zm00001d011628(Zm00001d011628);Zm00001d011679(Zm00001d011679);Zm00001d016137(Zm00001d016137);Zm00001d016139(Zm00001d016139);Zm00001d017095(Zm00001d017095);Zm00001d017429(Zm00001d017429);Zm00001d017571(Zm00001d017571);Zm00001d020184(Zm00001d020184);Zm00001d024995(Zm00001d024995);Zm00001d025547(Zm00001d0255…	Zm00001d002567(Zm00001d002567);Zm00001d002965(Zm00001d002965);Zm00001d002979(Zm00001d002979);Zm00001d003723(Zm00001d003723);Zm00001d004705(Zm00001d004705);Zm00001d006947(Zm00001d006947);Zm00001d006948(Zm00001d006948);Zm00001d008974(Zm00001d008974);Zm00001d010856(Zm00001d010856);Zm00001d011838(Zm00001d011838);Zm00001d012322(Zm00001d012322);Zm00001d013956(Zm00001d013956);Zm00001d014121(Zm00001d0141…
GO:0046527	MF	glucosyltransferase activity	2	2	4	184	0.247841909361288	0.520468009658705	Zm00001d017329(Zm00001d017329);Zm00001d037298(Zm00001d037298)	Zm00001d021168(Zm00001d021168);Zm00001d052209(Zm00001d052209)
GO:0090558	BP	plant epidermis development	1	0	1	22	0.252016903834594	0.47178922064658	Zm00001d042381(Zm00001d042381)	-
GO:0008417	MF	fucosyltransferase activity	1	0	1	21	0.252606388052341	0.52300195836189	Zm00001d025547(Zm00001d025547)	-
GO:0051087	MF	chaperone binding	0	1	1	21	0.252606388052341	0.52300195836189	-	Zm00001d049244(Zm00001d049244)
GO:0005764	CC	lysosome	0	1	1	25	0.257207809495221	0.911886761485427	-	Zm00001d007464(Zm00001d007464)
GO:0043632	BP	modification-dependent macromolecule catabolic process	3	1	4	197	0.258493642554609	0.482290151880412	Zm00001d016137(Zm00001d016137);Zm00001d034369(Zm00001d034369);Zm00001d037300(Zm00001d037300)	Zm00001d040046(Zm00001d040046)
GO:0043565	MF	sequence-specific DNA binding	2	6	8	441	0.262404400046962	0.535613996983598	Zm00001d008578(Zm00001d008578);Zm00001d047786(Zm00001d047786)	Zm00001d011237(Zm00001d011237);Zm00001d014628(Zm00001d014628);Zm00001d026094(Zm00001d026094);Zm00001d038990(Zm00001d038990);Zm00001d039531(Zm00001d039531);Zm00001d052738(Zm00001d052738)
GO:1901607	BP	alpha-amino acid biosynthetic process	1	1	2	76	0.262617531202081	0.487121211107248	Zm00001d011368(Zm00001d011368)	Zm00001d008974(Zm00001d008974)
GO:0006810	BP	transport	17	7	24	1594	0.262835185849234	0.487121211107248	Zm00001d011473(Zm00001d011473);Zm00001d011679(Zm00001d011679);Zm00001d017095(Zm00001d017095);Zm00001d017429(Zm00001d017429);Zm00001d017571(Zm00001d017571);Zm00001d026679(Zm00001d026679);Zm00001d027700(Zm00001d027700);Zm00001d029677(Zm00001d029677);Zm00001d033053(Zm00001d033053);Zm00001d033446(Zm00001d033446);Zm00001d038437(Zm00001d038437);Zm00001d040252(Zm00001d040252);Zm00001d040253(Zm00001d0402…	Zm00001d008974(Zm00001d008974);Zm00001d013956(Zm00001d013956);Zm00001d020823(Zm00001d020823);Zm00001d028230(Zm00001d028230);Zm00001d035162(Zm00001d035162);Zm00001d041842(Zm00001d041842);Zm00001d045884(Zm00001d045884)
GO:0030246	MF	carbohydrate binding	0	4	4	189	0.262897378098956	0.535613996983598	-	Zm00001d002979(Zm00001d002979);Zm00001d004524(Zm00001d004524);Zm00001d019411(Zm00001d019411);Zm00001d032868(Zm00001d032868)
GO:0098772	MF	molecular function regulator	1	4	5	251	0.264163365859257	0.535613996983598	Zm00001d040027(Zm00001d040027)	Zm00001d011080(Zm00001d011080);Zm00001d019291(Zm00001d019291);Zm00001d024996(Zm00001d024996);Zm00001d045048(Zm00001d045048)
GO:0010035	BP	response to inorganic substance	2	0	2	77	0.267483791106669	0.494089660648864	Zm00001d017095(Zm00001d017095);Zm00001d026679(Zm00001d026679)	-
GO:0044271	BP	cellular nitrogen compound biosynthetic process	15	22	37	2551	0.270045933550416	0.495537322360987	Zm00001d004899(Zm00001d004899);Zm00001d008578(Zm00001d008578);Zm00001d024545(Zm00001d024545);Zm00001d028887(Zm00001d028887);Zm00001d028888(Zm00001d028888);Zm00001d029749(Zm00001d029749);Zm00001d030513(Zm00001d030513);Zm00001d047639(Zm00001d047639);Zm00001d047651(Zm00001d047651);Zm00001d047656(Zm00001d047656);Zm00001d047658(Zm00001d047658);Zm00001d047786(Zm00001d047786);Zm00001d049995(Zm00001d0499…	Zm00001d003626(Zm00001d003626);Zm00001d009478(Zm00001d009478);Zm00001d011237(Zm00001d011237);Zm00001d014628(Zm00001d014628);Zm00001d017466(Zm00001d017466);Zm00001d018064(Zm00001d018064);Zm00001d018773(Zm00001d018773);Zm00001d020702(Zm00001d020702);Zm00001d022461(Zm00001d022461);Zm00001d023402(Zm00001d023402);Zm00001d023411(Zm00001d023411);Zm00001d025409(Zm00001d025409);Zm00001d026094(Zm00001d0260…
GO:0098655	BP	cation transmembrane transport	3	1	4	201	0.2700500156032	0.495537322360987	Zm00001d026679(Zm00001d026679);Zm00001d033446(Zm00001d033446);Zm00001d038437(Zm00001d038437)	Zm00001d008974(Zm00001d008974)
GO:0097659	BP	nucleic acid-templated transcription	5	19	24	1604	0.273203109350884	0.499674107891749	Zm00001d008578(Zm00001d008578);Zm00001d024545(Zm00001d024545);Zm00001d029749(Zm00001d029749);Zm00001d030513(Zm00001d030513);Zm00001d047786(Zm00001d047786)	Zm00001d003626(Zm00001d003626);Zm00001d009478(Zm00001d009478);Zm00001d011237(Zm00001d011237);Zm00001d014628(Zm00001d014628);Zm00001d017466(Zm00001d017466);Zm00001d018064(Zm00001d018064);Zm00001d018773(Zm00001d018773);Zm00001d022461(Zm00001d022461);Zm00001d023402(Zm00001d023402);Zm00001d023411(Zm00001d023411);Zm00001d025409(Zm00001d025409);Zm00001d026094(Zm00001d026094);Zm00001d027900(Zm00001d0279…
GO:0000323	CC	lytic vacuole	0	1	1	27	0.274689370465687	0.911886761485427	-	Zm00001d007464(Zm00001d007464)
GO:0044262	BP	cellular carbohydrate metabolic process	2	2	4	203	0.275863210384789	0.500986647992611	Zm00001d013561(Zm00001d013561);Zm00001d025547(Zm00001d025547)	Zm00001d021666(Zm00001d021666);Zm00001d037653(Zm00001d037653)
GO:0032774	BP	RNA biosynthetic process	5	19	24	1607	0.276345082855248	0.500986647992611	Zm00001d008578(Zm00001d008578);Zm00001d024545(Zm00001d024545);Zm00001d029749(Zm00001d029749);Zm00001d030513(Zm00001d030513);Zm00001d047786(Zm00001d047786)	Zm00001d003626(Zm00001d003626);Zm00001d009478(Zm00001d009478);Zm00001d011237(Zm00001d011237);Zm00001d014628(Zm00001d014628);Zm00001d017466(Zm00001d017466);Zm00001d018064(Zm00001d018064);Zm00001d018773(Zm00001d018773);Zm00001d022461(Zm00001d022461);Zm00001d023402(Zm00001d023402);Zm00001d023411(Zm00001d023411);Zm00001d025409(Zm00001d025409);Zm00001d026094(Zm00001d026094);Zm00001d027900(Zm00001d0279…
GO:0009579	CC	thylakoid	4	0	4	227	0.280520657155007	0.911886761485427	Zm00001d001857(Zm00001d001857);Zm00001d007267(Zm00001d007267);Zm00001d032197(Zm00001d032197);Zm00001d043299(Zm00001d043299)	-
GO:0006833	BP	water transport	0	1	1	25	0.281084420798844	0.500986647992611	-	Zm00001d013956(Zm00001d013956)
GO:0009909	BP	regulation of flower development	1	0	1	25	0.281084420798844	0.500986647992611	Zm00001d030229(Zm00001d030229)	-
GO:0015793	BP	glycerol transport	0	1	1	25	0.281084420798844	0.500986647992611	-	Zm00001d013956(Zm00001d013956)
GO:0042044	BP	fluid transport	0	1	1	25	0.281084420798844	0.500986647992611	-	Zm00001d013956(Zm00001d013956)
GO:0051235	BP	maintenance of location	1	0	1	25	0.281084420798844	0.500986647992611	Zm00001d026679(Zm00001d026679)	-
GO:0010468	BP	regulation of gene expression	7	16	23	1539	0.281129198154127	0.500986647992611	Zm00001d004899(Zm00001d004899);Zm00001d008578(Zm00001d008578);Zm00001d024545(Zm00001d024545);Zm00001d029749(Zm00001d029749);Zm00001d030513(Zm00001d030513);Zm00001d047786(Zm00001d047786);Zm00001d053862(Zm00001d053862)	Zm00001d009478(Zm00001d009478);Zm00001d011237(Zm00001d011237);Zm00001d014628(Zm00001d014628);Zm00001d017466(Zm00001d017466);Zm00001d018064(Zm00001d018064);Zm00001d018773(Zm00001d018773);Zm00001d022461(Zm00001d022461);Zm00001d023402(Zm00001d023402);Zm00001d023411(Zm00001d023411);Zm00001d025409(Zm00001d025409);Zm00001d026094(Zm00001d026094);Zm00001d039531(Zm00001d039531);Zm00001d046318(Zm00001d0463…
GO:0007010	BP	cytoskeleton organization	0	2	2	80	0.282078269778208	0.501071942481417	-	Zm00001d002302(Zm00001d002302);Zm00001d034643(Zm00001d034643)
GO:0016620	MF	oxidoreductase activity, acting on the aldehyde or oxo group of donors, NAD or NADP as acceptor	1	0	1	24	0.283081835187256	0.562338240169279	Zm00001d011368(Zm00001d011368)	-
GO:0034212	MF	peptide N-acetyltransferase activity	0	1	1	24	0.283081835187256	0.562338240169279	-	Zm00001d009478(Zm00001d009478)
GO:0043021	MF	ribonucleoprotein complex binding	1	0	1	24	0.283081835187256	0.562338240169279	Zm00001d053862(Zm00001d053862)	-
GO:0051234	BP	establishment of localization	17	7	24	1614	0.283731131230177	0.50240289478974	Zm00001d011473(Zm00001d011473);Zm00001d011679(Zm00001d011679);Zm00001d017095(Zm00001d017095);Zm00001d017429(Zm00001d017429);Zm00001d017571(Zm00001d017571);Zm00001d026679(Zm00001d026679);Zm00001d027700(Zm00001d027700);Zm00001d029677(Zm00001d029677);Zm00001d033053(Zm00001d033053);Zm00001d033446(Zm00001d033446);Zm00001d038437(Zm00001d038437);Zm00001d040252(Zm00001d040252);Zm00001d040253(Zm00001d0402…	Zm00001d008974(Zm00001d008974);Zm00001d013956(Zm00001d013956);Zm00001d020823(Zm00001d020823);Zm00001d028230(Zm00001d028230);Zm00001d035162(Zm00001d035162);Zm00001d041842(Zm00001d041842);Zm00001d045884(Zm00001d045884)
GO:0048519	BP	negative regulation of biological process	2	3	5	272	0.285086317381078	0.503199976075807	Zm00001d004899(Zm00001d004899);Zm00001d040027(Zm00001d040027)	Zm00001d011080(Zm00001d011080);Zm00001d024996(Zm00001d024996);Zm00001d027900(Zm00001d027900)
GO:0050790	BP	regulation of catalytic activity	1	4	5	273	0.287621221368149	0.504527852995919	Zm00001d040027(Zm00001d040027)	Zm00001d011080(Zm00001d011080);Zm00001d019291(Zm00001d019291);Zm00001d024996(Zm00001d024996);Zm00001d045048(Zm00001d045048)
GO:0009605	BP	response to external stimulus	1	2	3	143	0.288669582594851	0.504527852995919	Zm00001d049214(Zm00001d049214)	Zm00001d012322(Zm00001d012322);Zm00001d052958(Zm00001d052958)
GO:0008154	BP	actin polymerization or depolymerization	0	1	1	26	0.290521878174094	0.504527852995919	-	Zm00001d034643(Zm00001d034643)
GO:0009553	BP	embryo sac development	0	1	1	26	0.290521878174094	0.504527852995919	-	Zm00001d009478(Zm00001d009478)
GO:0030258	BP	lipid modification	0	1	1	26	0.290521878174094	0.504527852995919	-	Zm00001d032253(Zm00001d032253)
GO:0015629	CC	actin cytoskeleton	0	1	1	29	0.291762571344777	0.911886761485427	-	Zm00001d034643(Zm00001d034643)
GO:0048878	BP	chemical homeostasis	2	1	3	145	0.295822555099502	0.504527852995919	Zm00001d026679(Zm00001d026679);Zm00001d040252(Zm00001d040252)	Zm00001d013956(Zm00001d013956)
GO:0022804	MF	active transmembrane transporter activity	2	3	5	263	0.295918004582443	0.58114003987172	Zm00001d027700(Zm00001d027700);Zm00001d029677(Zm00001d029677)	Zm00001d020823(Zm00001d020823);Zm00001d028230(Zm00001d028230);Zm00001d048013(Zm00001d048013)
GO:0019842	MF	vitamin binding	1	1	2	79	0.296500020342714	0.58114003987172	Zm00001d033029(Zm00001d033029)	Zm00001d024664(Zm00001d024664)
GO:0055080	BP	cation homeostasis	2	0	2	83	0.296649619681594	0.504527852995919	Zm00001d026679(Zm00001d026679);Zm00001d040252(Zm00001d040252)	-
GO:0098771	BP	inorganic ion homeostasis	2	0	2	83	0.296649619681594	0.504527852995919	Zm00001d026679(Zm00001d026679);Zm00001d040252(Zm00001d040252)	-
GO:0008152	BP	metabolic process	44	87	131	9741	0.297057884775181	0.504527852995919	Zm00001d001857(Zm00001d001857);Zm00001d002901(Zm00001d002901);Zm00001d004899(Zm00001d004899);Zm00001d007267(Zm00001d007267);Zm00001d008578(Zm00001d008578);Zm00001d010136(Zm00001d010136);Zm00001d011368(Zm00001d011368);Zm00001d011628(Zm00001d011628);Zm00001d013561(Zm00001d013561);Zm00001d016137(Zm00001d016137);Zm00001d017329(Zm00001d017329);Zm00001d020184(Zm00001d020184);Zm00001d024545(Zm00001d0245…	Zm00001d000012(Zm00001d000012);Zm00001d000018(Zm00001d000018);Zm00001d002567(Zm00001d002567);Zm00001d002830(Zm00001d002830);Zm00001d002965(Zm00001d002965);Zm00001d002979(Zm00001d002979);Zm00001d003188(Zm00001d003188);Zm00001d003626(Zm00001d003626);Zm00001d003723(Zm00001d003723);Zm00001d005609(Zm00001d005609);Zm00001d006526(Zm00001d006526);Zm00001d006947(Zm00001d006947);Zm00001d006948(Zm00001d0069…
GO:0006355	BP	regulation of transcription, DNA-templated	5	16	21	1409	0.297872580823927	0.504527852995919	Zm00001d008578(Zm00001d008578);Zm00001d024545(Zm00001d024545);Zm00001d029749(Zm00001d029749);Zm00001d030513(Zm00001d030513);Zm00001d047786(Zm00001d047786)	Zm00001d009478(Zm00001d009478);Zm00001d011237(Zm00001d011237);Zm00001d014628(Zm00001d014628);Zm00001d017466(Zm00001d017466);Zm00001d018064(Zm00001d018064);Zm00001d018773(Zm00001d018773);Zm00001d022461(Zm00001d022461);Zm00001d023402(Zm00001d023402);Zm00001d023411(Zm00001d023411);Zm00001d025409(Zm00001d025409);Zm00001d026094(Zm00001d026094);Zm00001d039531(Zm00001d039531);Zm00001d046318(Zm00001d0463…
GO:0006096	BP	glycolytic process	0	1	1	27	0.299836192293486	0.504527852995919	-	Zm00001d025659(Zm00001d025659)
GO:0006757	BP	ATP generation from ADP	0	1	1	27	0.299836192293486	0.504527852995919	-	Zm00001d025659(Zm00001d025659)
GO:0015791	BP	polyol transport	0	1	1	27	0.299836192293486	0.504527852995919	-	Zm00001d013956(Zm00001d013956)
GO:0015850	BP	organic hydroxy compound transport	0	1	1	27	0.299836192293486	0.504527852995919	-	Zm00001d013956(Zm00001d013956)
GO:0046031	BP	ADP metabolic process	0	1	1	27	0.299836192293486	0.504527852995919	-	Zm00001d025659(Zm00001d025659)
GO:0065009	BP	regulation of molecular function	1	4	5	278	0.300357408887858	0.504527852995919	Zm00001d040027(Zm00001d040027)	Zm00001d011080(Zm00001d011080);Zm00001d019291(Zm00001d019291);Zm00001d024996(Zm00001d024996);Zm00001d045048(Zm00001d045048)
GO:0004197	MF	cysteine-type endopeptidase activity	0	1	1	26	0.302708708129062	0.581675556797022	-	Zm00001d007464(Zm00001d007464)
GO:0016799	MF	hydrolase activity, hydrolyzing N-glycosyl compounds	1	0	1	26	0.302708708129062	0.581675556797022	Zm00001d004899(Zm00001d004899)	-
GO:0016811	MF	hydrolase activity, acting on carbon-nitrogen (but not peptide) bonds, in linear amides	0	1	1	26	0.302708708129062	0.581675556797022	-	Zm00001d002052(Zm00001d002052)
GO:0005739	CC	mitochondrion	4	6	10	695	0.3054999951328	0.911886761485427	Zm00001d011368(Zm00001d011368);Zm00001d032447(Zm00001d032447);Zm00001d033053(Zm00001d033053);Zm00001d053862(Zm00001d053862)	Zm00001d008974(Zm00001d008974);Zm00001d015777(Zm00001d015777);Zm00001d018064(Zm00001d018064);Zm00001d038990(Zm00001d038990);Zm00001d045884(Zm00001d045884);Zm00001d052243(Zm00001d052243)
GO:0050801	BP	ion homeostasis	2	0	2	85	0.306341030313504	0.509851934407705	Zm00001d026679(Zm00001d026679);Zm00001d040252(Zm00001d040252)	-
GO:0016567	BP	protein ubiquitination	3	1	4	214	0.308168733084995	0.509851934407705	Zm00001d016137(Zm00001d016137);Zm00001d034369(Zm00001d034369);Zm00001d037300(Zm00001d037300)	Zm00001d040046(Zm00001d040046)
GO:0007015	BP	actin filament organization	0	1	1	28	0.309028960243519	0.509851934407705	-	Zm00001d034643(Zm00001d034643)
GO:0009135	BP	purine nucleoside diphosphate metabolic process	0	1	1	28	0.309028960243519	0.509851934407705	-	Zm00001d025659(Zm00001d025659)
GO:0009179	BP	purine ribonucleoside diphosphate metabolic process	0	1	1	28	0.309028960243519	0.509851934407705	-	Zm00001d025659(Zm00001d025659)
GO:0009185	BP	ribonucleoside diphosphate metabolic process	0	1	1	28	0.309028960243519	0.509851934407705	-	Zm00001d025659(Zm00001d025659)
GO:0005615	CC	extracellular space	0	1	1	32	0.316627347737996	0.911886761485427	-	Zm00001d007464(Zm00001d007464)
GO:0006165	BP	nucleoside diphosphate phosphorylation	0	1	1	29	0.318101758523749	0.520189934527071	-	Zm00001d025659(Zm00001d025659)
GO:0009992	BP	cellular water homeostasis	0	1	1	29	0.318101758523749	0.520189934527071	-	Zm00001d013956(Zm00001d013956)
GO:0048831	BP	regulation of shoot system development	1	0	1	29	0.318101758523749	0.520189934527071	Zm00001d030229(Zm00001d030229)	-
GO:0008483	MF	transaminase activity	1	0	1	28	0.321800941822655	0.604710727468821	Zm00001d043574(Zm00001d043574)	-
GO:0016769	MF	transferase activity, transferring nitrogenous groups	1	0	1	28	0.321800941822655	0.604710727468821	Zm00001d043574(Zm00001d043574)	-
GO:0008324	MF	cation transmembrane transporter activity	3	2	5	273	0.322854396199226	0.604710727468821	Zm00001d026679(Zm00001d026679);Zm00001d033446(Zm00001d033446);Zm00001d038437(Zm00001d038437)	Zm00001d008974(Zm00001d008974);Zm00001d028230(Zm00001d028230)
GO:0051179	BP	localization	17	7	24	1651	0.323934173242753	0.527081784581607	Zm00001d011473(Zm00001d011473);Zm00001d011679(Zm00001d011679);Zm00001d017095(Zm00001d017095);Zm00001d017429(Zm00001d017429);Zm00001d017571(Zm00001d017571);Zm00001d026679(Zm00001d026679);Zm00001d027700(Zm00001d027700);Zm00001d029677(Zm00001d029677);Zm00001d033053(Zm00001d033053);Zm00001d033446(Zm00001d033446);Zm00001d038437(Zm00001d038437);Zm00001d040252(Zm00001d040252);Zm00001d040253(Zm00001d0402…	Zm00001d008974(Zm00001d008974);Zm00001d013956(Zm00001d013956);Zm00001d020823(Zm00001d020823);Zm00001d028230(Zm00001d028230);Zm00001d035162(Zm00001d035162);Zm00001d041842(Zm00001d041842);Zm00001d045884(Zm00001d045884)
GO:0006884	BP	cell volume homeostasis	0	1	1	30	0.327056143310529	0.527081784581607	-	Zm00001d013956(Zm00001d013956)
GO:0009765	BP	photosynthesis, light harvesting	1	0	1	30	0.327056143310529	0.527081784581607	Zm00001d001857(Zm00001d001857)	-
GO:0030104	BP	water homeostasis	0	1	1	30	0.327056143310529	0.527081784581607	-	Zm00001d013956(Zm00001d013956)
GO:0042742	BP	defense response to bacterium	1	0	1	30	0.327056143310529	0.527081784581607	Zm00001d049214(Zm00001d049214)	-
GO:0006979	BP	response to oxidative stress	3	0	3	154	0.328112202169305	0.527255446260502	Zm00001d002901(Zm00001d002901);Zm00001d026683(Zm00001d026683);Zm00001d034128(Zm00001d034128)	-
GO:0005372	MF	water transmembrane transporter activity	0	1	1	29	0.331151112661497	0.604710727468821	-	Zm00001d013956(Zm00001d013956)
GO:0015168	MF	glycerol transmembrane transporter activity	0	1	1	29	0.331151112661497	0.604710727468821	-	Zm00001d013956(Zm00001d013956)
GO:0015250	MF	water channel activity	0	1	1	29	0.331151112661497	0.604710727468821	-	Zm00001d013956(Zm00001d013956)
GO:0015254	MF	glycerol channel activity	0	1	1	29	0.331151112661497	0.604710727468821	-	Zm00001d013956(Zm00001d013956)
GO:0016836	MF	hydro-lyase activity	0	1	1	29	0.331151112661497	0.604710727468821	-	Zm00001d031778(Zm00001d031778)
GO:0032446	BP	protein modification by small protein conjugation	3	1	4	222	0.331910557170441	0.531822103131888	Zm00001d016137(Zm00001d016137);Zm00001d034369(Zm00001d034369);Zm00001d037300(Zm00001d037300)	Zm00001d040046(Zm00001d040046)
GO:0006351	BP	transcription, DNA-templated	5	18	23	1587	0.334552122394071	0.533591056568223	Zm00001d008578(Zm00001d008578);Zm00001d024545(Zm00001d024545);Zm00001d029749(Zm00001d029749);Zm00001d030513(Zm00001d030513);Zm00001d047786(Zm00001d047786)	Zm00001d003626(Zm00001d003626);Zm00001d009478(Zm00001d009478);Zm00001d011237(Zm00001d011237);Zm00001d014628(Zm00001d014628);Zm00001d017466(Zm00001d017466);Zm00001d018064(Zm00001d018064);Zm00001d018773(Zm00001d018773);Zm00001d022461(Zm00001d022461);Zm00001d023402(Zm00001d023402);Zm00001d023411(Zm00001d023411);Zm00001d025409(Zm00001d025409);Zm00001d026094(Zm00001d026094);Zm00001d038990(Zm00001d0389…
GO:0008361	BP	regulation of cell size	0	1	1	31	0.335893650717406	0.533591056568223	-	Zm00001d013956(Zm00001d013956)
GO:0009069	BP	serine family amino acid metabolic process	1	0	1	31	0.335893650717406	0.533591056568223	Zm00001d011368(Zm00001d011368)	-
GO:0005509	MF	calcium ion binding	1	3	4	214	0.340131094130654	0.610180914071234	Zm00001d011841(Zm00001d011841)	Zm00001d002979(Zm00001d002979);Zm00001d023859(Zm00001d023859);Zm00001d031794(Zm00001d031794)
GO:0015166	MF	polyol transmembrane transporter activity	0	1	1	30	0.340373026896879	0.610180914071234	-	Zm00001d013956(Zm00001d013956)
GO:1901618	MF	organic hydroxy compound transmembrane transporter activity	0	1	1	30	0.340373026896879	0.610180914071234	-	Zm00001d013956(Zm00001d013956)
GO:0006629	BP	lipid metabolic process	1	6	7	434	0.342102230610157	0.541905527690163	Zm00001d043616(Zm00001d043616)	Zm00001d002567(Zm00001d002567);Zm00001d031449(Zm00001d031449);Zm00001d031813(Zm00001d031813);Zm00001d032253(Zm00001d032253);Zm00001d038630(Zm00001d038630);Zm00001d043994(Zm00001d043994)
GO:0009617	BP	response to bacterium	1	0	1	32	0.344615797052182	0.543096623297529	Zm00001d049214(Zm00001d049214)	-
GO:0050793	BP	regulation of developmental process	2	0	2	93	0.344807748244654	0.543096623297529	Zm00001d030229(Zm00001d030229);Zm00001d042381(Zm00001d042381)	-
GO:0004180	MF	carboxypeptidase activity	0	1	1	31	0.349468434884088	0.622689211248011	-	Zm00001d048690(Zm00001d048690)
GO:0015144	MF	carbohydrate transmembrane transporter activity	0	2	2	90	0.352037970283186	0.623488935320823	-	Zm00001d013956(Zm00001d013956);Zm00001d028230(Zm00001d028230)
GO:0006473	BP	protein acetylation	0	1	1	33	0.353224079070718	0.551664572930672	-	Zm00001d009478(Zm00001d009478)
GO:0030029	BP	actin filament-based process	0	1	1	33	0.353224079070718	0.551664572930672	-	Zm00001d034643(Zm00001d034643)
GO:0030036	BP	actin cytoskeleton organization	0	1	1	33	0.353224079070718	0.551664572930672	-	Zm00001d034643(Zm00001d034643)
GO:0006778	BP	porphyrin-containing compound metabolic process	0	1	1	34	0.361719974227498	0.555569905167096	-	Zm00001d010856(Zm00001d010856)
GO:0009132	BP	nucleoside diphosphate metabolic process	0	1	1	34	0.361719974227498	0.555569905167096	-	Zm00001d025659(Zm00001d025659)
GO:0032270	BP	positive regulation of cellular protein metabolic process	1	0	1	34	0.361719974227498	0.555569905167096	Zm00001d053862(Zm00001d053862)	-
GO:0046939	BP	nucleotide phosphorylation	0	1	1	34	0.361719974227498	0.555569905167096	-	Zm00001d025659(Zm00001d025659)
GO:0051247	BP	positive regulation of protein metabolic process	1	0	1	34	0.361719974227498	0.555569905167096	Zm00001d053862(Zm00001d053862)	-
GO:2000241	BP	regulation of reproductive process	1	0	1	34	0.361719974227498	0.555569905167096	Zm00001d030229(Zm00001d030229)	-
GO:0008234	MF	cysteine-type peptidase activity	1	1	2	92	0.361990697726493	0.633453546501566	Zm00001d049113(Zm00001d049113)	Zm00001d007464(Zm00001d007464)
GO:0051213	MF	dioxygenase activity	1	1	2	92	0.361990697726493	0.633453546501566	Zm00001d031926(Zm00001d031926)	Zm00001d031449(Zm00001d031449)
GO:0003700	MF	DNA-binding transcription factor activity	3	8	11	697	0.364128059043417	0.633453546501566	Zm00001d008578(Zm00001d008578);Zm00001d030513(Zm00001d030513);Zm00001d047786(Zm00001d047786)	Zm00001d011237(Zm00001d011237);Zm00001d014628(Zm00001d014628);Zm00001d017466(Zm00001d017466);Zm00001d022461(Zm00001d022461);Zm00001d025409(Zm00001d025409);Zm00001d026094(Zm00001d026094);Zm00001d039531(Zm00001d039531);Zm00001d052738(Zm00001d052738)
GO:0005774	CC	vacuolar membrane	1	1	2	108	0.365520406822784	1	Zm00001d017571(Zm00001d017571)	Zm00001d013956(Zm00001d013956)
GO:0016702	MF	oxidoreductase activity, acting on single donors with incorporation of molecular oxygen, incorporation of two atoms of oxygen	0	1	1	33	0.367286615028555	0.635189793049383	-	Zm00001d031449(Zm00001d031449)
GO:0009266	BP	response to temperature stimulus	0	1	1	35	0.370104940923004	0.565325129541731	-	Zm00001d015777(Zm00001d015777)
GO:0031347	BP	regulation of defense response	0	1	1	35	0.370104940923004	0.565325129541731	-	Zm00001d027900(Zm00001d027900)
GO:1901576	BP	organic substance biosynthetic process	18	28	46	3344	0.377414220870595	0.573241179356546	Zm00001d004899(Zm00001d004899);Zm00001d008578(Zm00001d008578);Zm00001d011368(Zm00001d011368);Zm00001d017329(Zm00001d017329);Zm00001d024545(Zm00001d024545);Zm00001d025547(Zm00001d025547);Zm00001d028887(Zm00001d028887);Zm00001d028888(Zm00001d028888);Zm00001d029749(Zm00001d029749);Zm00001d030513(Zm00001d030513);Zm00001d037298(Zm00001d037298);Zm00001d047639(Zm00001d047639);Zm00001d047651(Zm00001d0476…	Zm00001d003626(Zm00001d003626);Zm00001d008974(Zm00001d008974);Zm00001d009478(Zm00001d009478);Zm00001d011237(Zm00001d011237);Zm00001d014628(Zm00001d014628);Zm00001d017466(Zm00001d017466);Zm00001d018064(Zm00001d018064);Zm00001d018773(Zm00001d018773);Zm00001d020702(Zm00001d020702);Zm00001d021168(Zm00001d021168);Zm00001d022461(Zm00001d022461);Zm00001d023402(Zm00001d023402);Zm00001d023411(Zm00001d0234…
GO:0007166	BP	cell surface receptor signaling pathway	0	1	1	36	0.378380418747936	0.573241179356546	-	Zm00001d002979(Zm00001d002979)
GO:0009555	BP	pollen development	0	1	1	36	0.378380418747936	0.573241179356546	-	Zm00001d009478(Zm00001d009478)
GO:0044264	BP	cellular polysaccharide metabolic process	2	1	3	169	0.38180402728962	0.576856084709317	Zm00001d013561(Zm00001d013561);Zm00001d025547(Zm00001d025547)	Zm00001d037653(Zm00001d037653)
GO:0046658	CC	anchored component of plasma membrane	0	2	2	112	0.382450261755251	1	-	Zm00001d014463(Zm00001d014463);Zm00001d019726(Zm00001d019726)
GO:0003746	MF	translation elongation factor activity	1	0	1	35	0.384619186375007	0.657430469734024	Zm00001d053862(Zm00001d053862)	-
GO:0046910	MF	pectinesterase inhibitor activity	0	1	1	35	0.384619186375007	0.657430469734024	-	Zm00001d045048(Zm00001d045048)
GO:0006090	BP	pyruvate metabolic process	0	1	1	37	0.386547828724329	0.580326538081514	-	Zm00001d025659(Zm00001d025659)
GO:0043543	BP	protein acylation	0	1	1	37	0.386547828724329	0.580326538081514	-	Zm00001d009478(Zm00001d009478)
GO:0019439	BP	aromatic compound catabolic process	0	2	2	102	0.387232276309787	0.580326538081514	-	Zm00001d018064(Zm00001d018064);Zm00001d052243(Zm00001d052243)
GO:0044877	MF	protein-containing complex binding	1	0	1	36	0.393107497802954	0.668055516497505	Zm00001d053862(Zm00001d053862)	-
GO:0010411	BP	xyloglucan metabolic process	1	0	1	38	0.394608573543591	0.589791308844722	Zm00001d025547(Zm00001d025547)	-
GO:0008643	BP	carbohydrate transport	0	2	2	104	0.396503337161304	0.591034465044732	-	Zm00001d013956(Zm00001d013956);Zm00001d028230(Zm00001d028230)
GO:0009523	CC	photosystem II	1	0	1	43	0.400609327618616	1	Zm00001d043299(Zm00001d043299)	-
GO:0016757	MF	transferase activity, transferring glycosyl groups	4	5	9	578	0.400645899072574	0.670652950196494	Zm00001d017329(Zm00001d017329);Zm00001d025547(Zm00001d025547);Zm00001d037298(Zm00001d037298);Zm00001d049292(Zm00001d049292)	Zm00001d008795(Zm00001d008795);Zm00001d011838(Zm00001d011838);Zm00001d021168(Zm00001d021168);Zm00001d021572(Zm00001d021572);Zm00001d052209(Zm00001d052209)
GO:0008652	BP	cellular amino acid biosynthetic process	1	1	2	105	0.401114989498392	0.596309984387984	Zm00001d011368(Zm00001d011368)	Zm00001d008974(Zm00001d008974)
GO:0003690	MF	double-stranded DNA binding	0	2	2	100	0.401189728449349	0.670652950196494	-	Zm00001d018064(Zm00001d018064);Zm00001d052243(Zm00001d052243)
GO:0016168	MF	chlorophyll binding	1	0	1	37	0.401479317124432	0.670652950196494	Zm00001d001857(Zm00001d001857)	-
GO:0033013	BP	tetrapyrrole metabolic process	0	1	1	39	0.402564037801512	0.596868280047041	-	Zm00001d010856(Zm00001d010856)
GO:0032501	BP	multicellular organismal process	3	4	7	463	0.404480304678377	0.598114493088238	Zm00001d030229(Zm00001d030229);Zm00001d042381(Zm00001d042381);Zm00001d045207(Zm00001d045207)	Zm00001d003723(Zm00001d003723);Zm00001d009478(Zm00001d009478);Zm00001d037783(Zm00001d037783);Zm00001d040046(Zm00001d040046)
GO:1901361	BP	organic cyclic compound catabolic process	0	2	2	106	0.405710220027549	0.598341862958401	-	Zm00001d018064(Zm00001d018064);Zm00001d052243(Zm00001d052243)
GO:0031225	CC	anchored component of membrane	0	2	2	118	0.407479625772404	1	-	Zm00001d014463(Zm00001d014463);Zm00001d019726(Zm00001d019726)
GO:0009116	BP	nucleoside metabolic process	1	0	1	40	0.410415588230276	0.602087248168954	Zm00001d051634(Zm00001d051634)	-
GO:0046488	BP	phosphatidylinositol metabolic process	0	1	1	40	0.410415588230276	0.602087248168954	-	Zm00001d032253(Zm00001d032253)
GO:0098662	BP	inorganic cation transmembrane transport	3	0	3	179	0.417116266420407	0.608637442679849	Zm00001d026679(Zm00001d026679);Zm00001d033446(Zm00001d033446);Zm00001d038437(Zm00001d038437)	-
GO:0016903	MF	oxidoreductase activity, acting on the aldehyde or oxo group of donors	1	0	1	39	0.417879820197297	0.692254070131651	Zm00001d011368(Zm00001d011368)	-
GO:0044255	BP	cellular lipid metabolic process	0	4	4	251	0.418130489813284	0.608637442679849	-	Zm00001d031449(Zm00001d031449);Zm00001d032253(Zm00001d032253);Zm00001d038630(Zm00001d038630);Zm00001d043994(Zm00001d043994)
GO:0000226	BP	microtubule cytoskeleton organization	0	1	1	41	0.418164573927522	0.608637442679849	-	Zm00001d002302(Zm00001d002302)
GO:0009055	MF	electron transfer activity	1	2	3	171	0.419119811168142	0.692254070131651	Zm00001d010136(Zm00001d010136)	Zm00001d014463(Zm00001d014463);Zm00001d019726(Zm00001d019726)
GO:0046323	BP	glucose import	0	1	1	42	0.425812326582478	0.61654076453088	-	Zm00001d028230(Zm00001d028230)
GO:1904659	BP	glucose transmembrane transport	0	1	1	42	0.425812326582478	0.61654076453088	-	Zm00001d028230(Zm00001d028230)
GO:0038023	MF	signaling receptor activity	0	1	1	40	0.425911620597886	0.695312283234382	-	Zm00001d046318(Zm00001d046318)
GO:0070647	BP	protein modification by small protein conjugation or removal	3	1	4	256	0.432823668713818	0.624296495050929	Zm00001d016137(Zm00001d016137);Zm00001d034369(Zm00001d034369);Zm00001d037300(Zm00001d037300)	Zm00001d040046(Zm00001d040046)
GO:0051287	MF	NAD binding	1	0	1	41	0.433833162770502	0.695312283234382	Zm00001d011368(Zm00001d011368)	-
GO:0051537	MF	2 iron, 2 sulfur cluster binding	1	0	1	41	0.433833162770502	0.695312283234382	Zm00001d010136(Zm00001d010136)	-
GO:0060089	MF	molecular transducer activity	0	1	1	41	0.433833162770502	0.695312283234382	-	Zm00001d046318(Zm00001d046318)
GO:0006091	BP	generation of precursor metabolites and energy	2	1	3	184	0.434537308605593	0.624296495050929	Zm00001d001857(Zm00001d001857);Zm00001d010136(Zm00001d010136)	Zm00001d025659(Zm00001d025659)
GO:0098660	BP	inorganic ion transmembrane transport	3	0	3	184	0.434537308605593	0.624296495050929	Zm00001d026679(Zm00001d026679);Zm00001d033446(Zm00001d033446);Zm00001d038437(Zm00001d038437)	-
GO:0044249	BP	cellular biosynthetic process	17	26	43	3185	0.438983771206103	0.628435927800763	Zm00001d004899(Zm00001d004899);Zm00001d008578(Zm00001d008578);Zm00001d011368(Zm00001d011368);Zm00001d024545(Zm00001d024545);Zm00001d025547(Zm00001d025547);Zm00001d028887(Zm00001d028887);Zm00001d028888(Zm00001d028888);Zm00001d029749(Zm00001d029749);Zm00001d030513(Zm00001d030513);Zm00001d047639(Zm00001d047639);Zm00001d047651(Zm00001d047651);Zm00001d047656(Zm00001d047656);Zm00001d047658(Zm00001d0476…	Zm00001d003626(Zm00001d003626);Zm00001d008974(Zm00001d008974);Zm00001d009478(Zm00001d009478);Zm00001d011237(Zm00001d011237);Zm00001d014628(Zm00001d014628);Zm00001d017466(Zm00001d017466);Zm00001d018064(Zm00001d018064);Zm00001d018773(Zm00001d018773);Zm00001d020702(Zm00001d020702);Zm00001d022461(Zm00001d022461);Zm00001d023402(Zm00001d023402);Zm00001d023411(Zm00001d023411);Zm00001d025409(Zm00001d0254…
GO:0008645	BP	hexose transmembrane transport	0	1	1	44	0.440809373817082	0.628435927800763	-	Zm00001d028230(Zm00001d028230)
GO:0015749	BP	monosaccharide transmembrane transport	0	1	1	44	0.440809373817082	0.628435927800763	-	Zm00001d028230(Zm00001d028230)
GO:0005355	MF	glucose transmembrane transporter activity	0	1	1	42	0.441645952612676	0.695312283234382	-	Zm00001d028230(Zm00001d028230)
GO:0015145	MF	monosaccharide transmembrane transporter activity	0	1	1	42	0.441645952612676	0.695312283234382	-	Zm00001d028230(Zm00001d028230)
GO:0015149	MF	hexose transmembrane transporter activity	0	1	1	42	0.441645952612676	0.695312283234382	-	Zm00001d028230(Zm00001d028230)
GO:0016701	MF	oxidoreductase activity, acting on single donors with incorporation of molecular oxygen	0	1	1	42	0.441645952612676	0.695312283234382	-	Zm00001d031449(Zm00001d031449)
GO:0032535	BP	regulation of cellular component size	0	1	1	45	0.448161246728257	0.632430591829724	-	Zm00001d013956(Zm00001d013956)
GO:0070592	BP	cell wall polysaccharide biosynthetic process	1	0	1	45	0.448161246728257	0.632430591829724	Zm00001d025547(Zm00001d025547)	-
GO:0080134	BP	regulation of response to stress	0	1	1	45	0.448161246728257	0.632430591829724	-	Zm00001d027900(Zm00001d027900)
GO:0090066	BP	regulation of anatomical structure size	0	1	1	45	0.448161246728257	0.632430591829724	-	Zm00001d013956(Zm00001d013956)
GO:0008135	MF	translation factor activity, RNA binding	1	1	2	110	0.448537256089357	0.695312283234382	Zm00001d053862(Zm00001d053862)	Zm00001d037868(Zm00001d037868)
GO:0045182	MF	translation regulator activity	1	1	2	110	0.448537256089357	0.695312283234382	Zm00001d053862(Zm00001d053862)	Zm00001d037868(Zm00001d037868)
GO:0090079	MF	translation regulator activity, nucleic acid binding	1	1	2	110	0.448537256089357	0.695312283234382	Zm00001d053862(Zm00001d053862)	Zm00001d037868(Zm00001d037868)
GO:0008171	MF	O-methyltransferase activity	1	0	1	43	0.449351475559634	0.695312283234382	Zm00001d052684(Zm00001d052684)	-
GO:0004722	MF	protein serine/threonine phosphatase activity	0	2	2	111	0.453157894755634	0.697531000304483	-	Zm00001d005609(Zm00001d005609);Zm00001d025055(Zm00001d025055)
GO:0016054	BP	organic acid catabolic process	1	0	1	46	0.455417043692625	0.636210744455025	Zm00001d011368(Zm00001d011368)	-
GO:0044038	BP	cell wall macromolecule biosynthetic process	1	0	1	46	0.455417043692625	0.636210744455025	Zm00001d025547(Zm00001d025547)	-
GO:0046395	BP	carboxylic acid catabolic process	1	0	1	46	0.455417043692625	0.636210744455025	Zm00001d011368(Zm00001d011368)	-
GO:0070589	BP	cellular component macromolecule biosynthetic process	1	0	1	46	0.455417043692625	0.636210744455025	Zm00001d025547(Zm00001d025547)	-
GO:0004842	MF	ubiquitin-protein transferase activity	3	1	4	252	0.457905113364131	0.697534214140179	Zm00001d016137(Zm00001d016137);Zm00001d034369(Zm00001d034369);Zm00001d037300(Zm00001d037300)	Zm00001d040046(Zm00001d040046)
GO:0019787	MF	ubiquitin-like protein transferase activity	3	1	4	252	0.457905113364131	0.697534214140179	Zm00001d016137(Zm00001d016137);Zm00001d034369(Zm00001d034369);Zm00001d037300(Zm00001d037300)	Zm00001d040046(Zm00001d040046)
GO:0005777	CC	peroxisome	0	1	1	52	0.461638442580364	1	-	Zm00001d021666(Zm00001d021666)
GO:0042579	CC	microbody	0	1	1	52	0.461638442580364	1	-	Zm00001d021666(Zm00001d021666)
GO:0018298	BP	protein-chromophore linkage	1	0	1	47	0.462578012649843	0.64459492489552	Zm00001d001857(Zm00001d001857)	-
GO:0008238	MF	exopeptidase activity	0	1	1	45	0.464446561853285	0.700816877880453	-	Zm00001d048690(Zm00001d048690)
GO:0006414	BP	translational elongation	1	0	1	48	0.469645385428723	0.649559289299428	Zm00001d053862(Zm00001d053862)	-
GO:0009966	BP	regulation of signal transduction	0	1	1	48	0.469645385428723	0.649559289299428	-	Zm00001d027900(Zm00001d027900)
GO:0023051	BP	regulation of signaling	0	1	1	48	0.469645385428723	0.649559289299428	-	Zm00001d027900(Zm00001d027900)
GO:0008194	MF	UDP-glycosyltransferase activity	2	2	4	257	0.472987416013525	0.700816877880453	Zm00001d017329(Zm00001d017329);Zm00001d037298(Zm00001d037298)	Zm00001d021168(Zm00001d021168);Zm00001d052209(Zm00001d052209)
GO:0022890	MF	inorganic cation transmembrane transporter activity	3	1	4	257	0.472987416013525	0.700816877880453	Zm00001d026679(Zm00001d026679);Zm00001d033446(Zm00001d033446);Zm00001d038437(Zm00001d038437)	Zm00001d028230(Zm00001d028230)
GO:0016746	MF	transferase activity, transferring acyl groups	0	5	5	329	0.474828908527548	0.700816877880453	-	Zm00001d009478(Zm00001d009478);Zm00001d021666(Zm00001d021666);Zm00001d027948(Zm00001d027948);Zm00001d036197(Zm00001d036197);Zm00001d045092(Zm00001d045092)
GO:0009832	BP	plant-type cell wall biogenesis	1	0	1	49	0.476620377953959	0.655942896392082	Zm00001d025547(Zm00001d025547)	-
GO:0010557	BP	positive regulation of macromolecule biosynthetic process	1	0	1	49	0.476620377953959	0.655942896392082	Zm00001d053862(Zm00001d053862)	-
GO:0034654	BP	nucleobase-containing compound biosynthetic process	6	19	25	1860	0.47829223506114	0.656618475787639	Zm00001d008578(Zm00001d008578);Zm00001d024545(Zm00001d024545);Zm00001d029749(Zm00001d029749);Zm00001d030513(Zm00001d030513);Zm00001d047786(Zm00001d047786);Zm00001d051634(Zm00001d051634)	Zm00001d003626(Zm00001d003626);Zm00001d009478(Zm00001d009478);Zm00001d011237(Zm00001d011237);Zm00001d014628(Zm00001d014628);Zm00001d017466(Zm00001d017466);Zm00001d018064(Zm00001d018064);Zm00001d018773(Zm00001d018773);Zm00001d022461(Zm00001d022461);Zm00001d023402(Zm00001d023402);Zm00001d023411(Zm00001d023411);Zm00001d025409(Zm00001d025409);Zm00001d026094(Zm00001d026094);Zm00001d027900(Zm00001d0279…
GO:0005351	MF	carbohydrate:proton symporter activity	0	1	1	47	0.479129906306024	0.700816877880453	-	Zm00001d028230(Zm00001d028230)
GO:0005402	MF	carbohydrate:cation symporter activity	0	1	1	47	0.479129906306024	0.700816877880453	-	Zm00001d028230(Zm00001d028230)
GO:0015295	MF	solute:proton symporter activity	0	1	1	47	0.479129906306024	0.700816877880453	-	Zm00001d028230(Zm00001d028230)
GO:0016651	MF	oxidoreductase activity, acting on NAD(P)H	0	1	1	47	0.479129906306024	0.700816877880453	-	Zm00001d023859(Zm00001d023859)
GO:0016835	MF	carbon-oxygen lyase activity	0	1	1	48	0.486320679280915	0.707813265884103	-	Zm00001d031778(Zm00001d031778)
GO:0009072	BP	aromatic amino acid family metabolic process	0	1	1	51	0.490298007643502	0.666517584962805	-	Zm00001d020008(Zm00001d020008)
GO:0009891	BP	positive regulation of biosynthetic process	1	0	1	51	0.490298007643502	0.666517584962805	Zm00001d053862(Zm00001d053862)	-
GO:0031328	BP	positive regulation of cellular biosynthetic process	1	0	1	51	0.490298007643502	0.666517584962805	Zm00001d053862(Zm00001d053862)	-
GO:0048229	BP	gametophyte development	0	1	1	51	0.490298007643502	0.666517584962805	-	Zm00001d009478(Zm00001d009478)
GO:0019725	BP	cellular homeostasis	2	1	3	201	0.492203996211101	0.667476638764322	Zm00001d026679(Zm00001d026679);Zm00001d040252(Zm00001d040252)	Zm00001d013956(Zm00001d013956)
GO:0005759	CC	mitochondrial matrix	1	0	1	57	0.492835720944908	1	Zm00001d053862(Zm00001d053862)	-
GO:0008080	MF	N-acetyltransferase activity	0	1	1	49	0.49341268349645	0.714597679546583	-	Zm00001d009478(Zm00001d009478)
GO:0010628	BP	positive regulation of gene expression	1	0	1	52	0.497002998960296	0.671647094371653	Zm00001d053862(Zm00001d053862)	-
GO:0000003	BP	reproduction	2	2	4	279	0.498903327294052	0.671647094371653	Zm00001d030229(Zm00001d030229);Zm00001d045207(Zm00001d045207)	Zm00001d003723(Zm00001d003723);Zm00001d037783(Zm00001d037783)
GO:0022414	BP	reproductive process	2	2	4	279	0.498903327294052	0.671647094371653	Zm00001d030229(Zm00001d030229);Zm00001d045207(Zm00001d045207)	Zm00001d003723(Zm00001d003723);Zm00001d037783(Zm00001d037783)
GO:0003779	MF	actin binding	0	1	1	50	0.500407268692102	0.717657253636478	-	Zm00001d034643(Zm00001d034643)
GO:0016810	MF	hydrolase activity, acting on carbon-nitrogen (but not peptide) bonds	0	1	1	50	0.500407268692102	0.717657253636478	-	Zm00001d002052(Zm00001d002052)
GO:0010646	BP	regulation of cell communication	0	1	1	53	0.503620318723693	0.676359655097521	-	Zm00001d027900(Zm00001d027900)
GO:0048518	BP	positive regulation of biological process	2	0	2	129	0.506177349048232	0.678155677279077	Zm00001d042381(Zm00001d042381);Zm00001d053862(Zm00001d053862)	-
GO:0051119	MF	sugar transmembrane transporter activity	0	1	1	51	0.507305766256544	0.724018909123417	-	Zm00001d028230(Zm00001d028230)
GO:0015294	MF	solute:cation symporter activity	0	1	1	52	0.51410948947586	0.730184492299048	-	Zm00001d028230(Zm00001d028230)
GO:0006650	BP	glycerophospholipid metabolic process	0	1	1	55	0.516596486527024	0.690451073339004	-	Zm00001d032253(Zm00001d032253)
GO:0034219	BP	carbohydrate transmembrane transport	0	1	1	56	0.52295756942918	0.697276759238907	-	Zm00001d028230(Zm00001d028230)
GO:0003677	MF	DNA binding	10	18	28	2031	0.527066714247627	0.738412887767058	Zm00001d008578(Zm00001d008578);Zm00001d011739(Zm00001d011739);Zm00001d011847(Zm00001d011847);Zm00001d020457(Zm00001d020457);Zm00001d024545(Zm00001d024545);Zm00001d029749(Zm00001d029749);Zm00001d030513(Zm00001d030513);Zm00001d042062(Zm00001d042062);Zm00001d047786(Zm00001d047786);Zm00001d052804(Zm00001d052804)	Zm00001d007191(Zm00001d007191);Zm00001d011237(Zm00001d011237);Zm00001d014628(Zm00001d014628);Zm00001d017466(Zm00001d017466);Zm00001d018064(Zm00001d018064);Zm00001d018773(Zm00001d018773);Zm00001d022461(Zm00001d022461);Zm00001d023402(Zm00001d023402);Zm00001d023411(Zm00001d023411);Zm00001d025409(Zm00001d025409);Zm00001d026094(Zm00001d026094);Zm00001d037334(Zm00001d037334);Zm00001d038990(Zm00001d0389…
GO:0004527	MF	exonuclease activity	0	1	1	54	0.52743777697647	0.738412887767058	-	Zm00001d034725(Zm00001d034725)
GO:0016410	MF	N-acyltransferase activity	0	1	1	54	0.52743777697647	0.738412887767058	-	Zm00001d009478(Zm00001d009478)
GO:0008610	BP	lipid biosynthetic process	0	3	3	212	0.527959082543634	0.702261363383399	-	Zm00001d031449(Zm00001d031449);Zm00001d038630(Zm00001d038630);Zm00001d043994(Zm00001d043994)
GO:0044282	BP	small molecule catabolic process	1	0	1	57	0.529235450877873	0.702279023121951	Zm00001d011368(Zm00001d011368)	-
GO:0016614	MF	oxidoreductase activity, acting on CH-OH group of donors	1	1	2	129	0.532347428331708	0.741754236632806	Zm00001d011368(Zm00001d011368)	Zm00001d046318(Zm00001d046318)
GO:1901566	BP	organonitrogen compound biosynthetic process	9	4	13	986	0.532644789990729	0.705120245797251	Zm00001d004899(Zm00001d004899);Zm00001d011368(Zm00001d011368);Zm00001d028887(Zm00001d028887);Zm00001d028888(Zm00001d028888);Zm00001d047639(Zm00001d047639);Zm00001d047651(Zm00001d047651);Zm00001d047656(Zm00001d047656);Zm00001d047658(Zm00001d047658);Zm00001d053862(Zm00001d053862)	Zm00001d008974(Zm00001d008974);Zm00001d020702(Zm00001d020702);Zm00001d037868(Zm00001d037868);Zm00001d052958(Zm00001d052958)
GO:1902679	BP	negative regulation of RNA biosynthetic process	0	1	1	58	0.535431212538737	0.705449654434924	-	Zm00001d027900(Zm00001d027900)
GO:1903507	BP	negative regulation of nucleic acid-templated transcription	0	1	1	58	0.535431212538737	0.705449654434924	-	Zm00001d027900(Zm00001d027900)
GO:0051253	BP	negative regulation of RNA metabolic process	0	1	1	59	0.541545922100828	0.711819226212909	-	Zm00001d027900(Zm00001d027900)
GO:0009117	BP	nucleotide metabolic process	1	1	2	139	0.54633432977189	0.716419545644271	Zm00001d051634(Zm00001d051634)	Zm00001d025659(Zm00001d025659)
GO:0045934	BP	negative regulation of nucleobase-containing compound metabolic process	0	1	1	61	0.553536386876659	0.723178222537236	-	Zm00001d027900(Zm00001d027900)
GO:0008233	MF	peptidase activity	2	6	8	583	0.554040936509402	0.768339789310209	Zm00001d041571(Zm00001d041571);Zm00001d049113(Zm00001d049113)	Zm00001d006526(Zm00001d006526);Zm00001d007464(Zm00001d007464);Zm00001d011080(Zm00001d011080);Zm00001d024996(Zm00001d024996);Zm00001d038151(Zm00001d038151);Zm00001d048690(Zm00001d048690)
GO:0006753	BP	nucleoside phosphate metabolic process	1	1	2	141	0.554089789210184	0.723178222537236	Zm00001d051634(Zm00001d051634)	Zm00001d025659(Zm00001d025659)
GO:0019684	BP	photosynthesis, light reaction	1	0	1	62	0.559414209189594	0.723335582114917	Zm00001d001857(Zm00001d001857)	-
GO:0022900	BP	electron transport chain	1	0	1	62	0.559414209189594	0.723335582114917	Zm00001d010136(Zm00001d010136)	-
GO:0046486	BP	glycerolipid metabolic process	0	1	1	62	0.559414209189594	0.723335582114917	-	Zm00001d032253(Zm00001d032253)
GO:0070085	BP	glycosylation	1	0	1	62	0.559414209189594	0.723335582114917	Zm00001d025547(Zm00001d025547)	-
GO:2000113	BP	negative regulation of cellular macromolecule biosynthetic process	1	0	1	63	0.565215113949783	0.729140611034986	Zm00001d004899(Zm00001d004899)	-
GO:0000287	MF	magnesium ion binding	1	0	1	60	0.565279210211228	0.780244543671835	Zm00001d051634(Zm00001d051634)	-
GO:0016570	BP	histone modification	0	1	1	64	0.570940101610339	0.734821056702196	-	Zm00001d009478(Zm00001d009478)
GO:0098791	CC	Golgi apparatus subcompartment	0	1	1	71	0.570963076353267	1	-	Zm00001d010856(Zm00001d010856)
GO:0001101	BP	response to acid chemical	1	1	2	146	0.573068959561615	0.735857601654175	Zm00001d017095(Zm00001d017095)	Zm00001d027900(Zm00001d027900)
GO:0016747	MF	transferase activity, transferring acyl groups other than amino-acyl groups	0	4	4	292	0.573416893277459	0.787778348708285	-	Zm00001d009478(Zm00001d009478);Zm00001d027948(Zm00001d027948);Zm00001d036197(Zm00001d036197);Zm00001d045092(Zm00001d045092)
GO:0016311	BP	dephosphorylation	0	3	3	227	0.574402988874171	0.735871110170597	-	Zm00001d005609(Zm00001d005609);Zm00001d025055(Zm00001d025055);Zm00001d032253(Zm00001d032253)
GO:0016569	BP	covalent chromatin modification	0	1	1	66	0.582166262944035	0.744102165969847	-	Zm00001d009478(Zm00001d009478)
GO:0009521	CC	photosystem	1	0	1	74	0.586082412893533	1	Zm00001d043299(Zm00001d043299)	-
GO:0009888	BP	tissue development	1	0	1	67	0.587669373518816	0.747698333355748	Zm00001d042381(Zm00001d042381)	-
GO:0018205	BP	peptidyl-lysine modification	0	1	1	67	0.587669373518816	0.747698333355748	-	Zm00001d009478(Zm00001d009478)
GO:0051186	BP	cofactor metabolic process	3	1	4	315	0.595020191558611	0.755322434946547	Zm00001d002901(Zm00001d002901);Zm00001d026683(Zm00001d026683);Zm00001d034128(Zm00001d034128)	Zm00001d010856(Zm00001d010856)
GO:0046034	BP	ATP metabolic process	0	1	1	69	0.598460403183964	0.757958961663517	-	Zm00001d025659(Zm00001d025659)
GO:0051082	MF	unfolded protein binding	1	0	1	66	0.600104702630043	0.820608291038291	Zm00001d050557(Zm00001d050557)	-
GO:0010604	BP	positive regulation of macromolecule metabolic process	1	0	1	70	0.603750185004017	0.762920688323257	Zm00001d053862(Zm00001d053862)	-
GO:0051173	BP	positive regulation of nitrogen compound metabolic process	1	0	1	71	0.60897069991881	0.767772583117592	Zm00001d053862(Zm00001d053862)	-
GO:0015297	MF	antiporter activity	1	0	1	68	0.611084897988736	0.830279800553672	Zm00001d029677(Zm00001d029677)	-
GO:0008144	MF	drug binding	4	16	20	1515	0.612825567075329	0.830279800553672	Zm00001d011628(Zm00001d011628);Zm00001d020184(Zm00001d020184);Zm00001d033029(Zm00001d033029);Zm00001d045207(Zm00001d045207)	Zm00001d002302(Zm00001d002302);Zm00001d002979(Zm00001d002979);Zm00001d003188(Zm00001d003188);Zm00001d003723(Zm00001d003723);Zm00001d019078(Zm00001d019078);Zm00001d019411(Zm00001d019411);Zm00001d020823(Zm00001d020823);Zm00001d024664(Zm00001d024664);Zm00001d025659(Zm00001d025659);Zm00001d025753(Zm00001d025753);Zm00001d032868(Zm00001d032868);Zm00001d037653(Zm00001d037653);Zm00001d037783(Zm00001d0377…
GO:0006644	BP	phospholipid metabolic process	0	1	1	72	0.614122849449886	0.770772695923559	-	Zm00001d032253(Zm00001d032253)
GO:0009908	BP	flower development	1	0	1	72	0.614122849449886	0.770772695923559	Zm00001d030229(Zm00001d030229)	-
GO:0005623	CC	cell	1	0	1	80	0.61475279881844	1	Zm00001d026679(Zm00001d026679)	-
GO:0071396	BP	cellular response to lipid	0	1	1	74	0.624225600287114	0.781687913873052	-	Zm00001d046318(Zm00001d046318)
GO:0004721	MF	phosphoprotein phosphatase activity	0	2	2	154	0.62875872231008	0.847959010821851	-	Zm00001d005609(Zm00001d005609);Zm00001d025055(Zm00001d025055)
GO:0006470	BP	protein dephosphorylation	0	2	2	163	0.633182403136399	0.790449266902364	-	Zm00001d005609(Zm00001d005609);Zm00001d025055(Zm00001d025055)
GO:0009250	BP	glucan biosynthetic process	1	0	1	76	0.634065419133911	0.790449266902364	Zm00001d025547(Zm00001d025547)	-
GO:0031325	BP	positive regulation of cellular metabolic process	1	0	1	77	0.638888861607953	0.792906712174156	Zm00001d053862(Zm00001d053862)	-
GO:0071229	BP	cellular response to acid chemical	0	1	1	77	0.638888861607953	0.792906712174156	-	Zm00001d027900(Zm00001d027900)
GO:0005516	MF	calmodulin binding	0	1	1	74	0.64225796144704	0.860989189690098	-	Zm00001d009478(Zm00001d009478)
GO:0009893	BP	positive regulation of metabolic process	1	0	1	78	0.643649108107133	0.794000204840597	Zm00001d053862(Zm00001d053862)	-
GO:0090567	BP	reproductive shoot system development	1	0	1	78	0.643649108107133	0.794000204840597	Zm00001d030229(Zm00001d030229)	-
GO:0019438	BP	aromatic compound biosynthetic process	6	19	25	2009	0.644054122991204	0.794000204840597	Zm00001d008578(Zm00001d008578);Zm00001d024545(Zm00001d024545);Zm00001d029749(Zm00001d029749);Zm00001d030513(Zm00001d030513);Zm00001d047786(Zm00001d047786);Zm00001d051634(Zm00001d051634)	Zm00001d003626(Zm00001d003626);Zm00001d009478(Zm00001d009478);Zm00001d011237(Zm00001d011237);Zm00001d014628(Zm00001d014628);Zm00001d017466(Zm00001d017466);Zm00001d018064(Zm00001d018064);Zm00001d018773(Zm00001d018773);Zm00001d022461(Zm00001d022461);Zm00001d023402(Zm00001d023402);Zm00001d023411(Zm00001d023411);Zm00001d025409(Zm00001d025409);Zm00001d026094(Zm00001d026094);Zm00001d027900(Zm00001d0279…
GO:0016787	MF	hydrolase activity	7	26	33	2513	0.646252343418966	0.860989189690098	Zm00001d004899(Zm00001d004899);Zm00001d013561(Zm00001d013561);Zm00001d025475(Zm00001d025475);Zm00001d041571(Zm00001d041571);Zm00001d043616(Zm00001d043616);Zm00001d049113(Zm00001d049113);Zm00001d053862(Zm00001d053862)	Zm00001d002052(Zm00001d002052);Zm00001d002302(Zm00001d002302);Zm00001d002567(Zm00001d002567);Zm00001d002830(Zm00001d002830);Zm00001d003051(Zm00001d003051);Zm00001d003188(Zm00001d003188);Zm00001d005609(Zm00001d005609);Zm00001d006526(Zm00001d006526);Zm00001d007464(Zm00001d007464);Zm00001d011080(Zm00001d011080);Zm00001d013099(Zm00001d013099);Zm00001d024996(Zm00001d024996);Zm00001d025055(Zm00001d0250…
GO:0016407	MF	acetyltransferase activity	0	1	1	75	0.647206159596978	0.860989189690098	-	Zm00001d009478(Zm00001d009478)
GO:0019637	BP	organophosphate metabolic process	1	2	3	254	0.650535310523139	0.800216001439967	Zm00001d051634(Zm00001d051634)	Zm00001d025659(Zm00001d025659);Zm00001d032253(Zm00001d032253)
GO:0003924	MF	GTPase activity	1	0	1	76	0.652086261666822	0.861138439415517	Zm00001d053862(Zm00001d053862)	-
GO:0004190	MF	aspartic-type endopeptidase activity	1	2	3	244	0.656105477649918	0.861138439415517	Zm00001d041571(Zm00001d041571)	Zm00001d006526(Zm00001d006526);Zm00001d038151(Zm00001d038151)
GO:0070001	MF	aspartic-type peptidase activity	1	2	3	244	0.656105477649918	0.861138439415517	Zm00001d041571(Zm00001d041571)	Zm00001d006526(Zm00001d006526);Zm00001d038151(Zm00001d038151)
GO:0009507	CC	chloroplast	6	0	6	566	0.664747424043974	1	Zm00001d001857(Zm00001d001857);Zm00001d007267(Zm00001d007267);Zm00001d010136(Zm00001d010136);Zm00001d032197(Zm00001d032197);Zm00001d043299(Zm00001d043299);Zm00001d053862(Zm00001d053862)	-
GO:0004674	MF	protein serine/threonine kinase activity	2	6	8	645	0.668074564504393	0.870653661092897	Zm00001d011628(Zm00001d011628);Zm00001d045207(Zm00001d045207)	Zm00001d002979(Zm00001d002979);Zm00001d003723(Zm00001d003723);Zm00001d019411(Zm00001d019411);Zm00001d032868(Zm00001d032868);Zm00001d037783(Zm00001d037783);Zm00001d043512(Zm00001d043512)
GO:0016874	MF	ligase activity	0	2	2	166	0.669277984377533	0.870653661092897	-	Zm00001d040046(Zm00001d040046);Zm00001d044608(Zm00001d044608)
GO:0071702	BP	organic substance transport	1	5	6	518	0.677889161306395	0.832022899969879	Zm00001d017571(Zm00001d017571)	Zm00001d008974(Zm00001d008974);Zm00001d013956(Zm00001d013956);Zm00001d028230(Zm00001d028230);Zm00001d035162(Zm00001d035162);Zm00001d041842(Zm00001d041842)
GO:0098805	CC	whole membrane	1	1	2	199	0.685091884803298	1	Zm00001d017571(Zm00001d017571)	Zm00001d013956(Zm00001d013956)
GO:0008092	MF	cytoskeletal protein binding	0	1	1	84	0.688784878307186	0.892082617719439	-	Zm00001d034643(Zm00001d034643)
GO:0009165	BP	nucleotide biosynthetic process	1	0	1	89	0.692068812021123	0.845692877986252	Zm00001d051634(Zm00001d051634)	-
GO:0042546	BP	cell wall biogenesis	1	0	1	89	0.692068812021123	0.845692877986252	Zm00001d025547(Zm00001d025547)	-
GO:0043231	CC	intracellular membrane-bounded organelle	19	28	47	4180	0.696522064248479	1	Zm00001d001857(Zm00001d001857);Zm00001d007267(Zm00001d007267);Zm00001d010136(Zm00001d010136);Zm00001d011368(Zm00001d011368);Zm00001d017329(Zm00001d017329);Zm00001d017571(Zm00001d017571);Zm00001d024545(Zm00001d024545);Zm00001d025547(Zm00001d025547);Zm00001d029546(Zm00001d029546);Zm00001d029749(Zm00001d029749);Zm00001d030229(Zm00001d030229);Zm00001d030513(Zm00001d030513);Zm00001d032197(Zm00001d0321…	Zm00001d002302(Zm00001d002302);Zm00001d002830(Zm00001d002830);Zm00001d007464(Zm00001d007464);Zm00001d008974(Zm00001d008974);Zm00001d009478(Zm00001d009478);Zm00001d010856(Zm00001d010856);Zm00001d013956(Zm00001d013956);Zm00001d014628(Zm00001d014628);Zm00001d015777(Zm00001d015777);Zm00001d017466(Zm00001d017466);Zm00001d018064(Zm00001d018064);Zm00001d018773(Zm00001d018773);Zm00001d021168(Zm00001d0211…
GO:0051536	MF	iron-sulfur cluster binding	1	0	1	86	0.697340964576128	0.895276172861929	Zm00001d010136(Zm00001d010136)	-
GO:0051540	MF	metal cluster binding	1	0	1	86	0.697340964576128	0.895276172861929	Zm00001d010136(Zm00001d010136)	-
GO:0009755	BP	hormone-mediated signaling pathway	0	2	2	185	0.700963906883473	0.85095181708998	-	Zm00001d027900(Zm00001d027900);Zm00001d046318(Zm00001d046318)
GO:0032870	BP	cellular response to hormone stimulus	0	2	2	185	0.700963906883473	0.85095181708998	-	Zm00001d027900(Zm00001d027900);Zm00001d046318(Zm00001d046318)
GO:0071495	BP	cellular response to endogenous stimulus	0	2	2	185	0.700963906883473	0.85095181708998	-	Zm00001d027900(Zm00001d027900);Zm00001d046318(Zm00001d046318)
GO:1901293	BP	nucleoside phosphate biosynthetic process	1	0	1	92	0.704099043384752	0.852895573250375	Zm00001d051634(Zm00001d051634)	-
GO:1901700	BP	response to oxygen-containing compound	1	1	2	187	0.706583429451625	0.854044319076312	Zm00001d017095(Zm00001d017095)	Zm00001d027900(Zm00001d027900)
GO:0009791	BP	post-embryonic development	2	0	2	188	0.70936026709505	0.855540799359757	Zm00001d030229(Zm00001d030229);Zm00001d042381(Zm00001d042381)	-
GO:0016616	MF	oxidoreductase activity, acting on the CH-OH group of donors, NAD or NADP as acceptor	1	0	1	89	0.70973823829436	0.907230617645834	Zm00001d011368(Zm00001d011368)	-
GO:0005743	CC	mitochondrial inner membrane	0	1	1	105	0.714463241098328	1	-	Zm00001d045884(Zm00001d045884)
GO:0048583	BP	regulation of response to stimulus	0	1	1	95	0.715662032818416	0.86127292261264	-	Zm00001d027900(Zm00001d027900)
GO:0050660	MF	flavin adenine dinucleotide binding	0	1	1	91	0.717721077568238	0.912187570038471	-	Zm00001d046318(Zm00001d046318)
GO:0097367	MF	carbohydrate derivative binding	5	17	22	1762	0.719821483839882	0.912187570038471	Zm00001d011628(Zm00001d011628);Zm00001d020184(Zm00001d020184);Zm00001d032510(Zm00001d032510);Zm00001d045207(Zm00001d045207);Zm00001d053862(Zm00001d053862)	Zm00001d002302(Zm00001d002302);Zm00001d002979(Zm00001d002979);Zm00001d003188(Zm00001d003188);Zm00001d003723(Zm00001d003723);Zm00001d019078(Zm00001d019078);Zm00001d019411(Zm00001d019411);Zm00001d020823(Zm00001d020823);Zm00001d025659(Zm00001d025659);Zm00001d025753(Zm00001d025753);Zm00001d032868(Zm00001d032868);Zm00001d037653(Zm00001d037653);Zm00001d037783(Zm00001d037783);Zm00001d042922(Zm00001d0429…
GO:0050794	BP	regulation of cellular process	8	20	28	2329	0.724147422157059	0.867894967945355	Zm00001d004899(Zm00001d004899);Zm00001d008578(Zm00001d008578);Zm00001d024545(Zm00001d024545);Zm00001d029749(Zm00001d029749);Zm00001d030513(Zm00001d030513);Zm00001d040027(Zm00001d040027);Zm00001d047786(Zm00001d047786);Zm00001d053862(Zm00001d053862)	Zm00001d002979(Zm00001d002979);Zm00001d009478(Zm00001d009478);Zm00001d011080(Zm00001d011080);Zm00001d011237(Zm00001d011237);Zm00001d014628(Zm00001d014628);Zm00001d017466(Zm00001d017466);Zm00001d018064(Zm00001d018064);Zm00001d018773(Zm00001d018773);Zm00001d022461(Zm00001d022461);Zm00001d023402(Zm00001d023402);Zm00001d023411(Zm00001d023411);Zm00001d024996(Zm00001d024996);Zm00001d025409(Zm00001d0254…
GO:0071310	BP	cellular response to organic substance	0	2	2	194	0.725566112139596	0.867894967945355	-	Zm00001d027900(Zm00001d027900);Zm00001d046318(Zm00001d046318)
GO:0007017	BP	microtubule-based process	0	1	1	98	0.726775820501199	0.867894967945355	-	Zm00001d002302(Zm00001d002302)
GO:0050789	BP	regulation of biological process	10	20	30	2491	0.727408372414632	0.867894967945355	Zm00001d004899(Zm00001d004899);Zm00001d008578(Zm00001d008578);Zm00001d024545(Zm00001d024545);Zm00001d029749(Zm00001d029749);Zm00001d030229(Zm00001d030229);Zm00001d030513(Zm00001d030513);Zm00001d040027(Zm00001d040027);Zm00001d042381(Zm00001d042381);Zm00001d047786(Zm00001d047786);Zm00001d053862(Zm00001d053862)	Zm00001d002979(Zm00001d002979);Zm00001d009478(Zm00001d009478);Zm00001d011080(Zm00001d011080);Zm00001d011237(Zm00001d011237);Zm00001d014628(Zm00001d014628);Zm00001d017466(Zm00001d017466);Zm00001d018064(Zm00001d018064);Zm00001d018773(Zm00001d018773);Zm00001d022461(Zm00001d022461);Zm00001d023402(Zm00001d023402);Zm00001d023411(Zm00001d023411);Zm00001d024996(Zm00001d024996);Zm00001d025409(Zm00001d0254…
GO:0006950	BP	response to stress	6	5	11	969	0.732841880772584	0.8725055368513	Zm00001d002901(Zm00001d002901);Zm00001d004899(Zm00001d004899);Zm00001d026683(Zm00001d026683);Zm00001d034128(Zm00001d034128);Zm00001d041640(Zm00001d041640);Zm00001d049214(Zm00001d049214)	Zm00001d011080(Zm00001d011080);Zm00001d012322(Zm00001d012322);Zm00001d015777(Zm00001d015777);Zm00001d027900(Zm00001d027900);Zm00001d052958(Zm00001d052958)
GO:0030247	MF	polysaccharide binding	0	1	1	95	0.733037351978803	0.924948418376688	-	Zm00001d002979(Zm00001d002979)
GO:0044237	BP	cellular metabolic process	37	62	99	7818	0.739170997834735	0.87816041623101	Zm00001d001857(Zm00001d001857);Zm00001d002901(Zm00001d002901);Zm00001d004899(Zm00001d004899);Zm00001d007267(Zm00001d007267);Zm00001d008578(Zm00001d008578);Zm00001d010136(Zm00001d010136);Zm00001d011368(Zm00001d011368);Zm00001d011628(Zm00001d011628);Zm00001d013561(Zm00001d013561);Zm00001d016137(Zm00001d016137);Zm00001d017329(Zm00001d017329);Zm00001d020184(Zm00001d020184);Zm00001d024545(Zm00001d0245…	Zm00001d000012(Zm00001d000012);Zm00001d000018(Zm00001d000018);Zm00001d002979(Zm00001d002979);Zm00001d003188(Zm00001d003188);Zm00001d003626(Zm00001d003626);Zm00001d003723(Zm00001d003723);Zm00001d005609(Zm00001d005609);Zm00001d007464(Zm00001d007464);Zm00001d008974(Zm00001d008974);Zm00001d009478(Zm00001d009478);Zm00001d010856(Zm00001d010856);Zm00001d011080(Zm00001d011080);Zm00001d011237(Zm00001d0112…
GO:0019866	CC	organelle inner membrane	0	1	1	113	0.740597387939254	1	-	Zm00001d045884(Zm00001d045884)
GO:0031984	CC	organelle subcompartment	1	1	2	222	0.741753848186138	1	Zm00001d001857(Zm00001d001857)	Zm00001d010856(Zm00001d010856)
GO:0055086	BP	nucleobase-containing small molecule metabolic process	1	1	2	201	0.743507159087487	0.880547124066418	Zm00001d051634(Zm00001d051634)	Zm00001d025659(Zm00001d025659)
GO:0042626	MF	ATPase-coupled transmembrane transporter activity	0	1	1	98	0.743979353704225	0.931240771635013	-	Zm00001d020823(Zm00001d020823)
GO:0009150	BP	purine ribonucleotide metabolic process	0	1	1	103	0.74434738904895	0.880547124066418	-	Zm00001d025659(Zm00001d025659)
GO:0015267	MF	channel activity	0	1	1	99	0.747526605802256	0.931240771635013	-	Zm00001d013956(Zm00001d013956)
GO:0022803	MF	passive transmembrane transporter activity	0	1	1	99	0.747526605802256	0.931240771635013	-	Zm00001d013956(Zm00001d013956)
GO:0033993	BP	response to lipid	0	1	1	104	0.747724515766306	0.882664184216701	-	Zm00001d046318(Zm00001d046318)
GO:0006163	BP	purine nucleotide metabolic process	0	1	1	105	0.751057299672728	0.88284959538697	-	Zm00001d025659(Zm00001d025659)
GO:1901701	BP	cellular response to oxygen-containing compound	0	1	1	105	0.751057299672728	0.88284959538697	-	Zm00001d027900(Zm00001d027900)
GO:0007275	BP	multicellular organism development	2	2	4	388	0.752761057432377	0.882952160688314	Zm00001d030229(Zm00001d030229);Zm00001d042381(Zm00001d042381)	Zm00001d009478(Zm00001d009478);Zm00001d040046(Zm00001d040046)
GO:0050896	BP	response to stimulus	10	11	21	1804	0.754320640875807	0.882952160688314	Zm00001d002901(Zm00001d002901);Zm00001d004899(Zm00001d004899);Zm00001d017095(Zm00001d017095);Zm00001d026679(Zm00001d026679);Zm00001d026683(Zm00001d026683);Zm00001d029677(Zm00001d029677);Zm00001d030229(Zm00001d030229);Zm00001d034128(Zm00001d034128);Zm00001d041640(Zm00001d041640);Zm00001d049214(Zm00001d049214)	Zm00001d002979(Zm00001d002979);Zm00001d008974(Zm00001d008974);Zm00001d011080(Zm00001d011080);Zm00001d012322(Zm00001d012322);Zm00001d013142(Zm00001d013142);Zm00001d015777(Zm00001d015777);Zm00001d023859(Zm00001d023859);Zm00001d027900(Zm00001d027900);Zm00001d028348(Zm00001d028348);Zm00001d046318(Zm00001d046318);Zm00001d052958(Zm00001d052958)
GO:0070011	MF	peptidase activity, acting on L-amino acid peptides	2	4	6	538	0.754855345339126	0.936402833458663	Zm00001d041571(Zm00001d041571);Zm00001d049113(Zm00001d049113)	Zm00001d006526(Zm00001d006526);Zm00001d007464(Zm00001d007464);Zm00001d038151(Zm00001d038151);Zm00001d048690(Zm00001d048690)
GO:0005856	CC	cytoskeleton	0	1	1	118	0.755710936882213	1	-	Zm00001d034643(Zm00001d034643)
GO:0033692	BP	cellular polysaccharide biosynthetic process	1	0	1	107	0.757592146388756	0.88491855754653	Zm00001d025547(Zm00001d025547)	-
GO:0043531	MF	ADP binding	1	0	1	104	0.764542646133614	0.94443503345917	Zm00001d032510(Zm00001d032510)	-
GO:0140096	MF	catalytic activity, acting on a protein	10	16	26	2128	0.774412687375382	0.952624812085198	Zm00001d011628(Zm00001d011628);Zm00001d016137(Zm00001d016137);Zm00001d020184(Zm00001d020184);Zm00001d034369(Zm00001d034369);Zm00001d035479(Zm00001d035479);Zm00001d037300(Zm00001d037300);Zm00001d041571(Zm00001d041571);Zm00001d045207(Zm00001d045207);Zm00001d049113(Zm00001d049113);Zm00001d052713(Zm00001d052713)	Zm00001d002302(Zm00001d002302);Zm00001d002979(Zm00001d002979);Zm00001d003723(Zm00001d003723);Zm00001d005609(Zm00001d005609);Zm00001d006526(Zm00001d006526);Zm00001d007464(Zm00001d007464);Zm00001d011080(Zm00001d011080);Zm00001d019411(Zm00001d019411);Zm00001d024996(Zm00001d024996);Zm00001d025055(Zm00001d025055);Zm00001d032868(Zm00001d032868);Zm00001d037783(Zm00001d037783);Zm00001d038151(Zm00001d0381…
GO:0031966	CC	mitochondrial membrane	0	1	1	125	0.7754125455547	1	-	Zm00001d045884(Zm00001d045884)
GO:0009259	BP	ribonucleotide metabolic process	0	1	1	113	0.776191122743366	0.902849925199396	-	Zm00001d025659(Zm00001d025659)
GO:0019693	BP	ribose phosphate metabolic process	0	1	1	113	0.776191122743366	0.902849925199396	-	Zm00001d025659(Zm00001d025659)
GO:0048522	BP	positive regulation of cellular process	1	0	1	114	0.779149982547484	0.903800339944744	Zm00001d053862(Zm00001d053862)	-
GO:0009719	BP	response to endogenous stimulus	0	3	3	313	0.781884826462989	0.903800339944744	-	Zm00001d013142(Zm00001d013142);Zm00001d027900(Zm00001d027900);Zm00001d046318(Zm00001d046318)
GO:0009725	BP	response to hormone	0	3	3	313	0.781884826462989	0.903800339944744	-	Zm00001d013142(Zm00001d013142);Zm00001d027900(Zm00001d027900);Zm00001d046318(Zm00001d046318)
GO:0004175	MF	endopeptidase activity	1	3	4	393	0.793539455757724	0.972085833303212	Zm00001d041571(Zm00001d041571)	Zm00001d006526(Zm00001d006526);Zm00001d007464(Zm00001d007464);Zm00001d038151(Zm00001d038151)
GO:0043227	CC	membrane-bounded organelle	19	28	47	4326	0.795357910692301	1	Zm00001d001857(Zm00001d001857);Zm00001d007267(Zm00001d007267);Zm00001d010136(Zm00001d010136);Zm00001d011368(Zm00001d011368);Zm00001d017329(Zm00001d017329);Zm00001d017571(Zm00001d017571);Zm00001d024545(Zm00001d024545);Zm00001d025547(Zm00001d025547);Zm00001d029546(Zm00001d029546);Zm00001d029749(Zm00001d029749);Zm00001d030229(Zm00001d030229);Zm00001d030513(Zm00001d030513);Zm00001d032197(Zm00001d0321…	Zm00001d002302(Zm00001d002302);Zm00001d002830(Zm00001d002830);Zm00001d007464(Zm00001d007464);Zm00001d008974(Zm00001d008974);Zm00001d009478(Zm00001d009478);Zm00001d010856(Zm00001d010856);Zm00001d013956(Zm00001d013956);Zm00001d014628(Zm00001d014628);Zm00001d015777(Zm00001d015777);Zm00001d017466(Zm00001d017466);Zm00001d018064(Zm00001d018064);Zm00001d018773(Zm00001d018773);Zm00001d021168(Zm00001d0211…
GO:0009535	CC	chloroplast thylakoid membrane	1	0	1	133	0.796004162877381	1	Zm00001d001857(Zm00001d001857)	-
GO:0055035	CC	plastid thylakoid membrane	1	0	1	133	0.796004162877381	1	Zm00001d001857(Zm00001d001857)	-
GO:0015399	MF	primary active transmembrane transporter activity	0	1	1	115	0.798067289847655	0.973575863963529	-	Zm00001d020823(Zm00001d020823)
GO:0005740	CC	mitochondrial envelope	0	1	1	134	0.798442656778564	1	-	Zm00001d045884(Zm00001d045884)
GO:0065007	BP	biological regulation	13	23	36	3062	0.799445022230803	0.922181394938437	Zm00001d004899(Zm00001d004899);Zm00001d008578(Zm00001d008578);Zm00001d024545(Zm00001d024545);Zm00001d026679(Zm00001d026679);Zm00001d029749(Zm00001d029749);Zm00001d030229(Zm00001d030229);Zm00001d030513(Zm00001d030513);Zm00001d040027(Zm00001d040027);Zm00001d040252(Zm00001d040252);Zm00001d042381(Zm00001d042381);Zm00001d047786(Zm00001d047786);Zm00001d049995(Zm00001d049995);Zm00001d053862(Zm00001d0538…	Zm00001d002979(Zm00001d002979);Zm00001d009478(Zm00001d009478);Zm00001d011080(Zm00001d011080);Zm00001d011237(Zm00001d011237);Zm00001d013956(Zm00001d013956);Zm00001d014628(Zm00001d014628);Zm00001d017466(Zm00001d017466);Zm00001d018064(Zm00001d018064);Zm00001d018773(Zm00001d018773);Zm00001d019291(Zm00001d019291);Zm00001d022461(Zm00001d022461);Zm00001d023402(Zm00001d023402);Zm00001d023411(Zm00001d0234…
GO:0009416	BP	response to light stimulus	1	0	1	123	0.804089603320893	0.925618673802104	Zm00001d030229(Zm00001d030229)	-
GO:0034637	BP	cellular carbohydrate biosynthetic process	1	0	1	124	0.80668172151818	0.926683961082867	Zm00001d025547(Zm00001d025547)	-
GO:0016791	MF	phosphatase activity	0	2	2	220	0.809226107588178	0.974030501688517	-	Zm00001d005609(Zm00001d005609);Zm00001d025055(Zm00001d025055)
GO:0072521	BP	purine-containing compound metabolic process	0	1	1	125	0.80923974940837	0.926720056221025	-	Zm00001d025659(Zm00001d025659)
GO:0009628	BP	response to abiotic stimulus	1	1	2	232	0.811374275958245	0.926720056221025	Zm00001d030229(Zm00001d030229)	Zm00001d015777(Zm00001d015777)
GO:0008236	MF	serine-type peptidase activity	0	1	1	120	0.811692084740431	0.974030501688517	-	Zm00001d048690(Zm00001d048690)
GO:0016825	MF	hydrolase activity, acting on acid phosphorus-nitrogen bonds	0	1	1	120	0.811692084740431	0.974030501688517	-	Zm00001d048690(Zm00001d048690)
GO:0017171	MF	serine hydrolase activity	0	1	1	120	0.811692084740431	0.974030501688517	-	Zm00001d048690(Zm00001d048690)
GO:0010629	BP	negative regulation of gene expression	1	0	1	126	0.811764132616393	0.926720056221025	Zm00001d004899(Zm00001d004899)	-
GO:0006073	BP	cellular glucan metabolic process	1	0	1	128	0.816713718612054	0.926720056221025	Zm00001d025547(Zm00001d025547)	-
GO:0009314	BP	response to radiation	1	0	1	128	0.816713718612054	0.926720056221025	Zm00001d030229(Zm00001d030229)	-
GO:0071669	BP	plant-type cell wall organization or biogenesis	1	0	1	128	0.816713718612054	0.926720056221025	Zm00001d025547(Zm00001d025547)	-
GO:0098588	CC	bounding membrane of organelle	1	1	2	261	0.818057025142767	1	Zm00001d017571(Zm00001d017571)	Zm00001d013956(Zm00001d013956)
GO:0009059	BP	macromolecule biosynthetic process	8	22	30	2612	0.81864482710688	0.927019396886813	Zm00001d004899(Zm00001d004899);Zm00001d008578(Zm00001d008578);Zm00001d024545(Zm00001d024545);Zm00001d025547(Zm00001d025547);Zm00001d029749(Zm00001d029749);Zm00001d030513(Zm00001d030513);Zm00001d047786(Zm00001d047786);Zm00001d053862(Zm00001d053862)	Zm00001d003626(Zm00001d003626);Zm00001d009478(Zm00001d009478);Zm00001d011237(Zm00001d011237);Zm00001d014628(Zm00001d014628);Zm00001d017466(Zm00001d017466);Zm00001d018064(Zm00001d018064);Zm00001d018773(Zm00001d018773);Zm00001d020702(Zm00001d020702);Zm00001d022461(Zm00001d022461);Zm00001d023402(Zm00001d023402);Zm00001d023411(Zm00001d023411);Zm00001d025409(Zm00001d025409);Zm00001d026094(Zm00001d0260…
GO:0016773	MF	phosphotransferase activity, alcohol group as acceptor	5	7	12	1081	0.819056739831877	0.977315255356397	Zm00001d011628(Zm00001d011628);Zm00001d020184(Zm00001d020184);Zm00001d035479(Zm00001d035479);Zm00001d045207(Zm00001d045207);Zm00001d052713(Zm00001d052713)	Zm00001d002979(Zm00001d002979);Zm00001d003723(Zm00001d003723);Zm00001d019411(Zm00001d019411);Zm00001d025659(Zm00001d025659);Zm00001d032868(Zm00001d032868);Zm00001d037783(Zm00001d037783);Zm00001d043512(Zm00001d043512)
GO:0044042	BP	glucan metabolic process	1	0	1	130	0.821533930050133	0.928400132333077	Zm00001d025547(Zm00001d025547)	-
GO:0004672	MF	protein kinase activity	5	6	11	1005	0.824221027451608	0.977315255356397	Zm00001d011628(Zm00001d011628);Zm00001d020184(Zm00001d020184);Zm00001d035479(Zm00001d035479);Zm00001d045207(Zm00001d045207);Zm00001d052713(Zm00001d052713)	Zm00001d002979(Zm00001d002979);Zm00001d003723(Zm00001d003723);Zm00001d019411(Zm00001d019411);Zm00001d032868(Zm00001d032868);Zm00001d037783(Zm00001d037783);Zm00001d043512(Zm00001d043512)
GO:0015078	MF	proton transmembrane transporter activity	0	1	1	125	0.824401984110158	0.977315255356397	-	Zm00001d028230(Zm00001d028230)
GO:0048856	BP	anatomical structure development	2	2	4	436	0.827923134084786	0.931560629573656	Zm00001d030229(Zm00001d030229);Zm00001d042381(Zm00001d042381)	Zm00001d009478(Zm00001d009478);Zm00001d040046(Zm00001d040046)
GO:0010033	BP	response to organic substance	0	3	3	341	0.828459102157145	0.931560629573656	-	Zm00001d013142(Zm00001d013142);Zm00001d027900(Zm00001d027900);Zm00001d046318(Zm00001d046318)
GO:0034645	BP	cellular macromolecule biosynthetic process	8	21	29	2548	0.82935703532187	0.931560629573656	Zm00001d004899(Zm00001d004899);Zm00001d008578(Zm00001d008578);Zm00001d024545(Zm00001d024545);Zm00001d025547(Zm00001d025547);Zm00001d029749(Zm00001d029749);Zm00001d030513(Zm00001d030513);Zm00001d047786(Zm00001d047786);Zm00001d053862(Zm00001d053862)	Zm00001d003626(Zm00001d003626);Zm00001d009478(Zm00001d009478);Zm00001d011237(Zm00001d011237);Zm00001d014628(Zm00001d014628);Zm00001d017466(Zm00001d017466);Zm00001d018064(Zm00001d018064);Zm00001d018773(Zm00001d018773);Zm00001d020702(Zm00001d020702);Zm00001d022461(Zm00001d022461);Zm00001d023402(Zm00001d023402);Zm00001d023411(Zm00001d023411);Zm00001d025409(Zm00001d025409);Zm00001d026094(Zm00001d0260…
GO:0009534	CC	chloroplast thylakoid	1	0	1	149	0.831732268451361	1	Zm00001d001857(Zm00001d001857)	-
GO:0031976	CC	plastid thylakoid	1	0	1	149	0.831732268451361	1	Zm00001d001857(Zm00001d001857)	-
GO:0008289	MF	lipid binding	0	1	1	130	0.836258127160147	0.987389113996318	-	Zm00001d046318(Zm00001d046318)
GO:0000271	BP	polysaccharide biosynthetic process	1	0	1	138	0.839586970255227	0.941149910205456	Zm00001d025547(Zm00001d025547)	-
GO:0042651	CC	thylakoid membrane	1	0	1	154	0.84156752047923	1	Zm00001d001857(Zm00001d001857)	-
GO:0007154	BP	cell communication	1	5	6	632	0.841767844722533	0.941696019448146	Zm00001d045207(Zm00001d045207)	Zm00001d002979(Zm00001d002979);Zm00001d003723(Zm00001d003723);Zm00001d027900(Zm00001d027900);Zm00001d037783(Zm00001d037783);Zm00001d046318(Zm00001d046318)
GO:0048367	BP	shoot system development	1	0	1	140	0.843809027416483	0.942083974384667	Zm00001d030229(Zm00001d030229)	-
GO:0071704	BP	organic substance metabolic process	33	67	100	8073	0.848217986387982	0.945108618099635	Zm00001d001857(Zm00001d001857);Zm00001d004899(Zm00001d004899);Zm00001d008578(Zm00001d008578);Zm00001d011368(Zm00001d011368);Zm00001d011628(Zm00001d011628);Zm00001d013561(Zm00001d013561);Zm00001d016137(Zm00001d016137);Zm00001d017329(Zm00001d017329);Zm00001d020184(Zm00001d020184);Zm00001d024545(Zm00001d024545);Zm00001d025475(Zm00001d025475);Zm00001d025547(Zm00001d025547);Zm00001d028887(Zm00001d0288…	Zm00001d000012(Zm00001d000012);Zm00001d000018(Zm00001d000018);Zm00001d002567(Zm00001d002567);Zm00001d002830(Zm00001d002830);Zm00001d002979(Zm00001d002979);Zm00001d003188(Zm00001d003188);Zm00001d003626(Zm00001d003626);Zm00001d003723(Zm00001d003723);Zm00001d005609(Zm00001d005609);Zm00001d006526(Zm00001d006526);Zm00001d007464(Zm00001d007464);Zm00001d008974(Zm00001d008974);Zm00001d009478(Zm00001d0094…
GO:0005783	CC	endoplasmic reticulum	0	1	1	158	0.849023184597644	1	-	Zm00001d010856(Zm00001d010856)
GO:0005634	CC	nucleus	5	15	20	2039	0.851386199379912	1	Zm00001d024545(Zm00001d024545);Zm00001d029749(Zm00001d029749);Zm00001d030229(Zm00001d030229);Zm00001d030513(Zm00001d030513);Zm00001d047786(Zm00001d047786)	Zm00001d002302(Zm00001d002302);Zm00001d009478(Zm00001d009478);Zm00001d014628(Zm00001d014628);Zm00001d017466(Zm00001d017466);Zm00001d018773(Zm00001d018773);Zm00001d022461(Zm00001d022461);Zm00001d023402(Zm00001d023402);Zm00001d023411(Zm00001d023411);Zm00001d025409(Zm00001d025409);Zm00001d026094(Zm00001d026094);Zm00001d027900(Zm00001d027900);Zm00001d040046(Zm00001d040046);Zm00001d046318(Zm00001d0463…
GO:0016788	MF	hydrolase activity, acting on ester bonds	0	7	7	701	0.854307033788021	1	-	Zm00001d002567(Zm00001d002567);Zm00001d005609(Zm00001d005609);Zm00001d025055(Zm00001d025055);Zm00001d027832(Zm00001d027832);Zm00001d031813(Zm00001d031813);Zm00001d034725(Zm00001d034725);Zm00001d045048(Zm00001d045048)
GO:0071555	BP	cell wall organization	0	2	2	259	0.856998692001354	0.952982545505506	-	Zm00001d027832(Zm00001d027832);Zm00001d045048(Zm00001d045048)
GO:0005794	CC	Golgi apparatus	1	1	2	287	0.857125711794216	1	Zm00001d025547(Zm00001d025547)	Zm00001d010856(Zm00001d010856)
GO:0042578	MF	phosphoric ester hydrolase activity	0	2	2	252	0.864836854391662	1	-	Zm00001d005609(Zm00001d005609);Zm00001d025055(Zm00001d025055)
GO:0048608	BP	reproductive structure development	1	0	1	151	0.86513110046266	0.957669922751288	Zm00001d030229(Zm00001d030229)	-
GO:0061458	BP	reproductive system development	1	0	1	151	0.86513110046266	0.957669922751288	Zm00001d030229(Zm00001d030229)	-
GO:0090407	BP	organophosphate biosynthetic process	1	0	1	152	0.866919610167853	0.957669922751288	Zm00001d051634(Zm00001d051634)	-
GO:0016070	BP	RNA metabolic process	5	19	24	2205	0.868246033335987	0.957669922751288	Zm00001d008578(Zm00001d008578);Zm00001d024545(Zm00001d024545);Zm00001d029749(Zm00001d029749);Zm00001d030513(Zm00001d030513);Zm00001d047786(Zm00001d047786)	Zm00001d003626(Zm00001d003626);Zm00001d009478(Zm00001d009478);Zm00001d011237(Zm00001d011237);Zm00001d014628(Zm00001d014628);Zm00001d017466(Zm00001d017466);Zm00001d018064(Zm00001d018064);Zm00001d018773(Zm00001d018773);Zm00001d022461(Zm00001d022461);Zm00001d023402(Zm00001d023402);Zm00001d023411(Zm00001d023411);Zm00001d025409(Zm00001d025409);Zm00001d026094(Zm00001d026094);Zm00001d027900(Zm00001d0279…
GO:0045229	BP	external encapsulating structure organization	0	2	2	268	0.8698260989018	0.957669922751288	-	Zm00001d027832(Zm00001d027832);Zm00001d045048(Zm00001d045048)
GO:0016740	MF	transferase activity	21	18	39	3281	0.873074996804028	1	Zm00001d011628(Zm00001d011628);Zm00001d016137(Zm00001d016137);Zm00001d017329(Zm00001d017329);Zm00001d020184(Zm00001d020184);Zm00001d025547(Zm00001d025547);Zm00001d028887(Zm00001d028887);Zm00001d028888(Zm00001d028888);Zm00001d034369(Zm00001d034369);Zm00001d035479(Zm00001d035479);Zm00001d037298(Zm00001d037298);Zm00001d037300(Zm00001d037300);Zm00001d043574(Zm00001d043574);Zm00001d045207(Zm00001d0452…	Zm00001d002979(Zm00001d002979);Zm00001d003723(Zm00001d003723);Zm00001d008795(Zm00001d008795);Zm00001d009478(Zm00001d009478);Zm00001d011838(Zm00001d011838);Zm00001d019411(Zm00001d019411);Zm00001d021168(Zm00001d021168);Zm00001d021572(Zm00001d021572);Zm00001d021666(Zm00001d021666);Zm00001d025659(Zm00001d025659);Zm00001d027948(Zm00001d027948);Zm00001d032868(Zm00001d032868);Zm00001d036197(Zm00001d0361…
GO:0022853	MF	active ion transmembrane transporter activity	0	1	1	150	0.876231139507592	1	-	Zm00001d028230(Zm00001d028230)
GO:0032553	MF	ribonucleotide binding	5	14	19	1731	0.881693444259509	1	Zm00001d011628(Zm00001d011628);Zm00001d020184(Zm00001d020184);Zm00001d032510(Zm00001d032510);Zm00001d045207(Zm00001d045207);Zm00001d053862(Zm00001d053862)	Zm00001d002302(Zm00001d002302);Zm00001d002979(Zm00001d002979);Zm00001d003723(Zm00001d003723);Zm00001d019078(Zm00001d019078);Zm00001d019411(Zm00001d019411);Zm00001d020823(Zm00001d020823);Zm00001d025659(Zm00001d025659);Zm00001d032868(Zm00001d032868);Zm00001d037783(Zm00001d037783);Zm00001d042922(Zm00001d042922);Zm00001d043512(Zm00001d043512);Zm00001d044906(Zm00001d044906);Zm00001d044908(Zm00001d0449…
GO:0009733	BP	response to auxin	0	1	1	161	0.881991559818074	0.968735080032079	-	Zm00001d013142(Zm00001d013142)
GO:0043168	MF	anion binding	7	16	23	2052	0.882194276363166	1	Zm00001d001857(Zm00001d001857);Zm00001d011628(Zm00001d011628);Zm00001d020184(Zm00001d020184);Zm00001d032510(Zm00001d032510);Zm00001d033029(Zm00001d033029);Zm00001d045207(Zm00001d045207);Zm00001d053862(Zm00001d053862)	Zm00001d002302(Zm00001d002302);Zm00001d002979(Zm00001d002979);Zm00001d003723(Zm00001d003723);Zm00001d019078(Zm00001d019078);Zm00001d019411(Zm00001d019411);Zm00001d020823(Zm00001d020823);Zm00001d024664(Zm00001d024664);Zm00001d025659(Zm00001d025659);Zm00001d032868(Zm00001d032868);Zm00001d037783(Zm00001d037783);Zm00001d042922(Zm00001d042922);Zm00001d043512(Zm00001d043512);Zm00001d044906(Zm00001d0449…
GO:0005488	MF	binding	44	73	117	9048	0.884444844084749	1	Zm00001d000006(Zm00001d000006);Zm00001d001857(Zm00001d001857);Zm00001d002901(Zm00001d002901);Zm00001d007267(Zm00001d007267);Zm00001d008578(Zm00001d008578);Zm00001d010136(Zm00001d010136);Zm00001d011368(Zm00001d011368);Zm00001d011420(Zm00001d011420);Zm00001d011628(Zm00001d011628);Zm00001d011739(Zm00001d011739);Zm00001d011841(Zm00001d011841);Zm00001d011847(Zm00001d011847);Zm00001d016137(Zm00001d0161…	Zm00001d000012(Zm00001d000012);Zm00001d000018(Zm00001d000018);Zm00001d002302(Zm00001d002302);Zm00001d002979(Zm00001d002979);Zm00001d003188(Zm00001d003188);Zm00001d003723(Zm00001d003723);Zm00001d004524(Zm00001d004524);Zm00001d005609(Zm00001d005609);Zm00001d006947(Zm00001d006947);Zm00001d006948(Zm00001d006948);Zm00001d007191(Zm00001d007191);Zm00001d007512(Zm00001d007512);Zm00001d009478(Zm00001d0094…
GO:0003006	BP	developmental process involved in reproduction	1	0	1	163	0.885103274561684	0.968735080032079	Zm00001d030229(Zm00001d030229)	-
GO:0006790	BP	sulfur compound metabolic process	0	1	1	163	0.885103274561684	0.968735080032079	-	Zm00001d012322(Zm00001d012322)
GO:0010467	BP	gene expression	7	21	28	2577	0.890229783518317	0.970639588526292	Zm00001d004899(Zm00001d004899);Zm00001d008578(Zm00001d008578);Zm00001d024545(Zm00001d024545);Zm00001d029749(Zm00001d029749);Zm00001d030513(Zm00001d030513);Zm00001d047786(Zm00001d047786);Zm00001d053862(Zm00001d053862)	Zm00001d003626(Zm00001d003626);Zm00001d009478(Zm00001d009478);Zm00001d011237(Zm00001d011237);Zm00001d014628(Zm00001d014628);Zm00001d017466(Zm00001d017466);Zm00001d018064(Zm00001d018064);Zm00001d018773(Zm00001d018773);Zm00001d020702(Zm00001d020702);Zm00001d022461(Zm00001d022461);Zm00001d023402(Zm00001d023402);Zm00001d023411(Zm00001d023411);Zm00001d025409(Zm00001d025409);Zm00001d026094(Zm00001d0260…
GO:0044267	BP	cellular protein metabolic process	10	17	27	2495	0.890334874367642	0.970639588526292	Zm00001d001857(Zm00001d001857);Zm00001d004899(Zm00001d004899);Zm00001d011628(Zm00001d011628);Zm00001d016137(Zm00001d016137);Zm00001d020184(Zm00001d020184);Zm00001d034369(Zm00001d034369);Zm00001d037300(Zm00001d037300);Zm00001d040027(Zm00001d040027);Zm00001d045207(Zm00001d045207);Zm00001d053862(Zm00001d053862)	Zm00001d002979(Zm00001d002979);Zm00001d003723(Zm00001d003723);Zm00001d005609(Zm00001d005609);Zm00001d007464(Zm00001d007464);Zm00001d009478(Zm00001d009478);Zm00001d011080(Zm00001d011080);Zm00001d019411(Zm00001d019411);Zm00001d020702(Zm00001d020702);Zm00001d024996(Zm00001d024996);Zm00001d025055(Zm00001d025055);Zm00001d032868(Zm00001d032868);Zm00001d037783(Zm00001d037783);Zm00001d037868(Zm00001d0378…
GO:0005525	MF	GTP binding	1	0	1	160	0.892410044388711	1	Zm00001d053862(Zm00001d053862)	-
GO:0019001	MF	guanyl nucleotide binding	1	0	1	160	0.892410044388711	1	Zm00001d053862(Zm00001d053862)	-
GO:0032561	MF	guanyl ribonucleotide binding	1	0	1	160	0.892410044388711	1	Zm00001d053862(Zm00001d053862)	-
GO:0032502	BP	developmental process	2	2	4	498	0.896158666986227	0.971551912467502	Zm00001d030229(Zm00001d030229);Zm00001d042381(Zm00001d042381)	Zm00001d009478(Zm00001d009478);Zm00001d040046(Zm00001d040046)
GO:0006412	BP	translation	2	3	5	598	0.897771164512107	0.971551912467502	Zm00001d004899(Zm00001d004899);Zm00001d053862(Zm00001d053862)	Zm00001d020702(Zm00001d020702);Zm00001d037868(Zm00001d037868);Zm00001d052958(Zm00001d052958)
GO:0005524	MF	ATP binding	3	12	15	1435	0.898966766012087	1	Zm00001d011628(Zm00001d011628);Zm00001d020184(Zm00001d020184);Zm00001d045207(Zm00001d045207)	Zm00001d002302(Zm00001d002302);Zm00001d002979(Zm00001d002979);Zm00001d003723(Zm00001d003723);Zm00001d019078(Zm00001d019078);Zm00001d019411(Zm00001d019411);Zm00001d020823(Zm00001d020823);Zm00001d025659(Zm00001d025659);Zm00001d032868(Zm00001d032868);Zm00001d037783(Zm00001d037783);Zm00001d042922(Zm00001d042922);Zm00001d043512(Zm00001d043512);Zm00001d047799(Zm00001d047799)
GO:0043043	BP	peptide biosynthetic process	2	3	5	600	0.899362304045552	0.971551912467502	Zm00001d004899(Zm00001d004899);Zm00001d053862(Zm00001d053862)	Zm00001d020702(Zm00001d020702);Zm00001d037868(Zm00001d037868);Zm00001d052958(Zm00001d052958)
GO:0016051	BP	carbohydrate biosynthetic process	1	0	1	173	0.89948007025086	0.971551912467502	Zm00001d025547(Zm00001d025547)	-
GO:0006464	BP	cellular protein modification process	7	10	17	1680	0.901656091426675	0.971551912467502	Zm00001d001857(Zm00001d001857);Zm00001d011628(Zm00001d011628);Zm00001d016137(Zm00001d016137);Zm00001d020184(Zm00001d020184);Zm00001d034369(Zm00001d034369);Zm00001d037300(Zm00001d037300);Zm00001d045207(Zm00001d045207)	Zm00001d002979(Zm00001d002979);Zm00001d003723(Zm00001d003723);Zm00001d005609(Zm00001d005609);Zm00001d009478(Zm00001d009478);Zm00001d019411(Zm00001d019411);Zm00001d025055(Zm00001d025055);Zm00001d032868(Zm00001d032868);Zm00001d037783(Zm00001d037783);Zm00001d040046(Zm00001d040046);Zm00001d043512(Zm00001d043512)
GO:0036211	BP	protein modification process	7	10	17	1680	0.901656091426675	0.971551912467502	Zm00001d001857(Zm00001d001857);Zm00001d011628(Zm00001d011628);Zm00001d016137(Zm00001d016137);Zm00001d020184(Zm00001d020184);Zm00001d034369(Zm00001d034369);Zm00001d037300(Zm00001d037300);Zm00001d045207(Zm00001d045207)	Zm00001d002979(Zm00001d002979);Zm00001d003723(Zm00001d003723);Zm00001d005609(Zm00001d005609);Zm00001d009478(Zm00001d009478);Zm00001d019411(Zm00001d019411);Zm00001d025055(Zm00001d025055);Zm00001d032868(Zm00001d032868);Zm00001d037783(Zm00001d037783);Zm00001d040046(Zm00001d040046);Zm00001d043512(Zm00001d043512)
GO:0006468	BP	protein phosphorylation	3	6	9	983	0.905373929152932	0.973670995375301	Zm00001d011628(Zm00001d011628);Zm00001d020184(Zm00001d020184);Zm00001d045207(Zm00001d045207)	Zm00001d002979(Zm00001d002979);Zm00001d003723(Zm00001d003723);Zm00001d019411(Zm00001d019411);Zm00001d032868(Zm00001d032868);Zm00001d037783(Zm00001d037783);Zm00001d043512(Zm00001d043512)
GO:0001883	MF	purine nucleoside binding	1	0	1	171	0.907785848143017	1	Zm00001d053862(Zm00001d053862)	-
GO:0032550	MF	purine ribonucleoside binding	1	0	1	171	0.907785848143017	1	Zm00001d053862(Zm00001d053862)	-
GO:0043933	BP	protein-containing complex subunit organization	0	2	2	302	0.909340293303349	0.976048654588151	-	Zm00001d034643(Zm00001d034643);Zm00001d037868(Zm00001d037868)
GO:0001882	MF	nucleoside binding	1	0	1	176	0.91403191328888	1	Zm00001d053862(Zm00001d053862)	-
GO:0032549	MF	ribonucleoside binding	1	0	1	176	0.91403191328888	1	Zm00001d053862(Zm00001d053862)	-
GO:0032559	MF	adenyl ribonucleotide binding	4	12	16	1547	0.914061065217938	1	Zm00001d011628(Zm00001d011628);Zm00001d020184(Zm00001d020184);Zm00001d032510(Zm00001d032510);Zm00001d045207(Zm00001d045207)	Zm00001d002302(Zm00001d002302);Zm00001d002979(Zm00001d002979);Zm00001d003723(Zm00001d003723);Zm00001d019078(Zm00001d019078);Zm00001d019411(Zm00001d019411);Zm00001d020823(Zm00001d020823);Zm00001d025659(Zm00001d025659);Zm00001d032868(Zm00001d032868);Zm00001d037783(Zm00001d037783);Zm00001d042922(Zm00001d042922);Zm00001d043512(Zm00001d043512);Zm00001d047799(Zm00001d047799)
GO:0009536	CC	plastid	7	0	7	900	0.915322263286582	1	Zm00001d001857(Zm00001d001857);Zm00001d007267(Zm00001d007267);Zm00001d010136(Zm00001d010136);Zm00001d029546(Zm00001d029546);Zm00001d032197(Zm00001d032197);Zm00001d043299(Zm00001d043299);Zm00001d053862(Zm00001d053862)	-
GO:0030554	MF	adenyl nucleotide binding	4	12	16	1550	0.915487294215977	1	Zm00001d011628(Zm00001d011628);Zm00001d020184(Zm00001d020184);Zm00001d032510(Zm00001d032510);Zm00001d045207(Zm00001d045207)	Zm00001d002302(Zm00001d002302);Zm00001d002979(Zm00001d002979);Zm00001d003723(Zm00001d003723);Zm00001d019078(Zm00001d019078);Zm00001d019411(Zm00001d019411);Zm00001d020823(Zm00001d020823);Zm00001d025659(Zm00001d025659);Zm00001d032868(Zm00001d032868);Zm00001d037783(Zm00001d037783);Zm00001d042922(Zm00001d042922);Zm00001d043512(Zm00001d043512);Zm00001d047799(Zm00001d047799)
GO:0018193	BP	peptidyl-amino acid modification	0	1	1	186	0.915528687365707	0.980797591859987	-	Zm00001d009478(Zm00001d009478)
GO:0043229	CC	intracellular organelle	19	30	49	4764	0.916691323400108	1	Zm00001d001857(Zm00001d001857);Zm00001d007267(Zm00001d007267);Zm00001d010136(Zm00001d010136);Zm00001d011368(Zm00001d011368);Zm00001d017329(Zm00001d017329);Zm00001d017571(Zm00001d017571);Zm00001d024545(Zm00001d024545);Zm00001d025547(Zm00001d025547);Zm00001d029546(Zm00001d029546);Zm00001d029749(Zm00001d029749);Zm00001d030229(Zm00001d030229);Zm00001d030513(Zm00001d030513);Zm00001d032197(Zm00001d0321…	Zm00001d002302(Zm00001d002302);Zm00001d002830(Zm00001d002830);Zm00001d007464(Zm00001d007464);Zm00001d008974(Zm00001d008974);Zm00001d009478(Zm00001d009478);Zm00001d010856(Zm00001d010856);Zm00001d013956(Zm00001d013956);Zm00001d014628(Zm00001d014628);Zm00001d015777(Zm00001d015777);Zm00001d017466(Zm00001d017466);Zm00001d018064(Zm00001d018064);Zm00001d018773(Zm00001d018773);Zm00001d021168(Zm00001d0211…
GO:0015077	MF	monovalent inorganic cation transmembrane transporter activity	0	1	1	179	0.917575596663001	1	-	Zm00001d028230(Zm00001d028230)
GO:0043604	BP	amide biosynthetic process	2	3	5	635	0.923942427935847	0.98790767294679	Zm00001d004899(Zm00001d004899);Zm00001d053862(Zm00001d053862)	Zm00001d020702(Zm00001d020702);Zm00001d037868(Zm00001d037868);Zm00001d052958(Zm00001d052958)
GO:0031090	CC	organelle membrane	1	2	3	481	0.927745506540995	1	Zm00001d017571(Zm00001d017571)	Zm00001d013956(Zm00001d013956);Zm00001d045884(Zm00001d045884)
GO:0035639	MF	purine ribonucleoside triphosphate binding	4	12	16	1595	0.934652197041791	1	Zm00001d011628(Zm00001d011628);Zm00001d020184(Zm00001d020184);Zm00001d045207(Zm00001d045207);Zm00001d053862(Zm00001d053862)	Zm00001d002302(Zm00001d002302);Zm00001d002979(Zm00001d002979);Zm00001d003723(Zm00001d003723);Zm00001d019078(Zm00001d019078);Zm00001d019411(Zm00001d019411);Zm00001d020823(Zm00001d020823);Zm00001d025659(Zm00001d025659);Zm00001d032868(Zm00001d032868);Zm00001d037783(Zm00001d037783);Zm00001d042922(Zm00001d042922);Zm00001d043512(Zm00001d043512);Zm00001d047799(Zm00001d047799)
GO:0042592	BP	homeostatic process	2	1	3	449	0.93713263725319	1	Zm00001d026679(Zm00001d026679);Zm00001d040252(Zm00001d040252)	Zm00001d013956(Zm00001d013956)
GO:0016301	MF	kinase activity	5	7	12	1262	0.937683734153374	1	Zm00001d011628(Zm00001d011628);Zm00001d020184(Zm00001d020184);Zm00001d035479(Zm00001d035479);Zm00001d045207(Zm00001d045207);Zm00001d052713(Zm00001d052713)	Zm00001d002979(Zm00001d002979);Zm00001d003723(Zm00001d003723);Zm00001d019411(Zm00001d019411);Zm00001d025659(Zm00001d025659);Zm00001d032868(Zm00001d032868);Zm00001d037783(Zm00001d037783);Zm00001d043512(Zm00001d043512)
GO:0043412	BP	macromolecule modification	7	10	17	1770	0.939361719837118	1	Zm00001d001857(Zm00001d001857);Zm00001d011628(Zm00001d011628);Zm00001d016137(Zm00001d016137);Zm00001d020184(Zm00001d020184);Zm00001d034369(Zm00001d034369);Zm00001d037300(Zm00001d037300);Zm00001d045207(Zm00001d045207)	Zm00001d002979(Zm00001d002979);Zm00001d003723(Zm00001d003723);Zm00001d005609(Zm00001d005609);Zm00001d009478(Zm00001d009478);Zm00001d019411(Zm00001d019411);Zm00001d025055(Zm00001d025055);Zm00001d032868(Zm00001d032868);Zm00001d037783(Zm00001d037783);Zm00001d040046(Zm00001d040046);Zm00001d043512(Zm00001d043512)
GO:0043226	CC	organelle	19	30	49	4847	0.940157318098358	1	Zm00001d001857(Zm00001d001857);Zm00001d007267(Zm00001d007267);Zm00001d010136(Zm00001d010136);Zm00001d011368(Zm00001d011368);Zm00001d017329(Zm00001d017329);Zm00001d017571(Zm00001d017571);Zm00001d024545(Zm00001d024545);Zm00001d025547(Zm00001d025547);Zm00001d029546(Zm00001d029546);Zm00001d029749(Zm00001d029749);Zm00001d030229(Zm00001d030229);Zm00001d030513(Zm00001d030513);Zm00001d032197(Zm00001d0321…	Zm00001d002302(Zm00001d002302);Zm00001d002830(Zm00001d002830);Zm00001d007464(Zm00001d007464);Zm00001d008974(Zm00001d008974);Zm00001d009478(Zm00001d009478);Zm00001d010856(Zm00001d010856);Zm00001d013956(Zm00001d013956);Zm00001d014628(Zm00001d014628);Zm00001d015777(Zm00001d015777);Zm00001d017466(Zm00001d017466);Zm00001d018064(Zm00001d018064);Zm00001d018773(Zm00001d018773);Zm00001d021168(Zm00001d0211…
GO:0006518	BP	peptide metabolic process	2	3	5	667	0.94163316559807	1	Zm00001d004899(Zm00001d004899);Zm00001d053862(Zm00001d053862)	Zm00001d020702(Zm00001d020702);Zm00001d037868(Zm00001d037868);Zm00001d052958(Zm00001d052958)
GO:0019538	BP	protein metabolic process	12	19	31	2969	0.942646901220104	1	Zm00001d001857(Zm00001d001857);Zm00001d004899(Zm00001d004899);Zm00001d011628(Zm00001d011628);Zm00001d016137(Zm00001d016137);Zm00001d020184(Zm00001d020184);Zm00001d034369(Zm00001d034369);Zm00001d037300(Zm00001d037300);Zm00001d040027(Zm00001d040027);Zm00001d041571(Zm00001d041571);Zm00001d045207(Zm00001d045207);Zm00001d049113(Zm00001d049113);Zm00001d053862(Zm00001d053862)	Zm00001d002979(Zm00001d002979);Zm00001d003723(Zm00001d003723);Zm00001d005609(Zm00001d005609);Zm00001d006526(Zm00001d006526);Zm00001d007464(Zm00001d007464);Zm00001d009478(Zm00001d009478);Zm00001d011080(Zm00001d011080);Zm00001d019411(Zm00001d019411);Zm00001d020702(Zm00001d020702);Zm00001d024996(Zm00001d024996);Zm00001d025055(Zm00001d025055);Zm00001d032868(Zm00001d032868);Zm00001d037783(Zm00001d0377…
GO:0032555	MF	purine ribonucleotide binding	5	12	17	1707	0.94453643706661	1	Zm00001d011628(Zm00001d011628);Zm00001d020184(Zm00001d020184);Zm00001d032510(Zm00001d032510);Zm00001d045207(Zm00001d045207);Zm00001d053862(Zm00001d053862)	Zm00001d002302(Zm00001d002302);Zm00001d002979(Zm00001d002979);Zm00001d003723(Zm00001d003723);Zm00001d019078(Zm00001d019078);Zm00001d019411(Zm00001d019411);Zm00001d020823(Zm00001d020823);Zm00001d025659(Zm00001d025659);Zm00001d032868(Zm00001d032868);Zm00001d037783(Zm00001d037783);Zm00001d042922(Zm00001d042922);Zm00001d043512(Zm00001d043512);Zm00001d047799(Zm00001d047799)
GO:0017076	MF	purine nucleotide binding	5	12	17	1710	0.945506886126616	1	Zm00001d011628(Zm00001d011628);Zm00001d020184(Zm00001d020184);Zm00001d032510(Zm00001d032510);Zm00001d045207(Zm00001d045207);Zm00001d053862(Zm00001d053862)	Zm00001d002302(Zm00001d002302);Zm00001d002979(Zm00001d002979);Zm00001d003723(Zm00001d003723);Zm00001d019078(Zm00001d019078);Zm00001d019411(Zm00001d019411);Zm00001d020823(Zm00001d020823);Zm00001d025659(Zm00001d025659);Zm00001d032868(Zm00001d032868);Zm00001d037783(Zm00001d037783);Zm00001d042922(Zm00001d042922);Zm00001d043512(Zm00001d043512);Zm00001d047799(Zm00001d047799)
GO:0016310	BP	phosphorylation	4	7	11	1253	0.946238439162516	1	Zm00001d011628(Zm00001d011628);Zm00001d020184(Zm00001d020184);Zm00001d045207(Zm00001d045207);Zm00001d052713(Zm00001d052713)	Zm00001d002979(Zm00001d002979);Zm00001d003723(Zm00001d003723);Zm00001d019411(Zm00001d019411);Zm00001d025659(Zm00001d025659);Zm00001d032868(Zm00001d032868);Zm00001d037783(Zm00001d037783);Zm00001d043512(Zm00001d043512)
GO:0090305	BP	nucleic acid phosphodiester bond hydrolysis	0	1	1	233	0.955030088148004	1	-	Zm00001d034725(Zm00001d034725)
GO:0006325	BP	chromatin organization	0	1	1	234	0.955630419083594	1	-	Zm00001d009478(Zm00001d009478)
GO:0048731	BP	system development	1	0	1	236	0.956807288115656	1	Zm00001d030229(Zm00001d030229)	-
GO:0098796	CC	membrane protein complex	1	0	1	263	0.95767269146173	1	Zm00001d043299(Zm00001d043299)	-
GO:0065008	BP	regulation of biological quality	3	1	4	602	0.958798336556278	1	Zm00001d026679(Zm00001d026679);Zm00001d040252(Zm00001d040252);Zm00001d049995(Zm00001d049995)	Zm00001d013956(Zm00001d013956)
GO:0006796	BP	phosphate-containing compound metabolic process	5	10	15	1666	0.960700990884065	1	Zm00001d011628(Zm00001d011628);Zm00001d020184(Zm00001d020184);Zm00001d045207(Zm00001d045207);Zm00001d051634(Zm00001d051634);Zm00001d052713(Zm00001d052713)	Zm00001d002979(Zm00001d002979);Zm00001d003723(Zm00001d003723);Zm00001d005609(Zm00001d005609);Zm00001d019411(Zm00001d019411);Zm00001d025055(Zm00001d025055);Zm00001d025659(Zm00001d025659);Zm00001d032253(Zm00001d032253);Zm00001d032868(Zm00001d032868);Zm00001d037783(Zm00001d037783);Zm00001d043512(Zm00001d043512)
GO:0006793	BP	phosphorus metabolic process	5	10	15	1676	0.963080276458831	1	Zm00001d011628(Zm00001d011628);Zm00001d020184(Zm00001d020184);Zm00001d045207(Zm00001d045207);Zm00001d051634(Zm00001d051634);Zm00001d052713(Zm00001d052713)	Zm00001d002979(Zm00001d002979);Zm00001d003723(Zm00001d003723);Zm00001d005609(Zm00001d005609);Zm00001d019411(Zm00001d019411);Zm00001d025055(Zm00001d025055);Zm00001d025659(Zm00001d025659);Zm00001d032253(Zm00001d032253);Zm00001d032868(Zm00001d032868);Zm00001d037783(Zm00001d037783);Zm00001d043512(Zm00001d043512)
GO:0043603	BP	cellular amide metabolic process	2	3	5	722	0.963628366712701	1	Zm00001d004899(Zm00001d004899);Zm00001d053862(Zm00001d053862)	Zm00001d020702(Zm00001d020702);Zm00001d037868(Zm00001d037868);Zm00001d052958(Zm00001d052958)
GO:0046983	MF	protein dimerization activity	3	0	3	486	0.965631951077716	1	Zm00001d011847(Zm00001d011847);Zm00001d042062(Zm00001d042062);Zm00001d052684(Zm00001d052684)	-
GO:0032259	BP	methylation	1	0	1	253	0.965636541431359	1	Zm00001d052684(Zm00001d052684)	-
GO:0031967	CC	organelle envelope	0	1	1	284	0.967226982507599	1	-	Zm00001d045884(Zm00001d045884)
GO:0004518	MF	nuclease activity	0	1	1	247	0.968332467840687	1	-	Zm00001d034725(Zm00001d034725)
GO:0008168	MF	methyltransferase activity	1	0	1	248	0.968775926998394	1	Zm00001d052684(Zm00001d052684)	-
GO:0031975	CC	envelope	0	1	1	290	0.969539819518192	1	-	Zm00001d045884(Zm00001d045884)
GO:0036094	MF	small molecule binding	8	16	24	2419	0.973595948714212	1	Zm00001d011368(Zm00001d011368);Zm00001d011628(Zm00001d011628);Zm00001d020184(Zm00001d020184);Zm00001d027286(Zm00001d027286);Zm00001d032510(Zm00001d032510);Zm00001d033029(Zm00001d033029);Zm00001d045207(Zm00001d045207);Zm00001d053862(Zm00001d053862)	Zm00001d002302(Zm00001d002302);Zm00001d002979(Zm00001d002979);Zm00001d003723(Zm00001d003723);Zm00001d019078(Zm00001d019078);Zm00001d019411(Zm00001d019411);Zm00001d020823(Zm00001d020823);Zm00001d024664(Zm00001d024664);Zm00001d025659(Zm00001d025659);Zm00001d032868(Zm00001d032868);Zm00001d037783(Zm00001d037783);Zm00001d042922(Zm00001d042922);Zm00001d043512(Zm00001d043512);Zm00001d044906(Zm00001d0449…
GO:0016741	MF	transferase activity, transferring one-carbon groups	1	0	1	261	0.974008667016268	1	Zm00001d052684(Zm00001d052684)	-
GO:0009987	BP	cellular process	48	73	121	9985	0.975490290249869	1	Zm00001d001857(Zm00001d001857);Zm00001d002901(Zm00001d002901);Zm00001d004899(Zm00001d004899);Zm00001d007267(Zm00001d007267);Zm00001d008578(Zm00001d008578);Zm00001d010136(Zm00001d010136);Zm00001d011368(Zm00001d011368);Zm00001d011473(Zm00001d011473);Zm00001d011628(Zm00001d011628);Zm00001d011679(Zm00001d011679);Zm00001d013561(Zm00001d013561);Zm00001d016137(Zm00001d016137);Zm00001d017329(Zm00001d0173…	Zm00001d000012(Zm00001d000012);Zm00001d000018(Zm00001d000018);Zm00001d002302(Zm00001d002302);Zm00001d002979(Zm00001d002979);Zm00001d003188(Zm00001d003188);Zm00001d003626(Zm00001d003626);Zm00001d003723(Zm00001d003723);Zm00001d005609(Zm00001d005609);Zm00001d007464(Zm00001d007464);Zm00001d008974(Zm00001d008974);Zm00001d009478(Zm00001d009478);Zm00001d010856(Zm00001d010856);Zm00001d011080(Zm00001d0110…
GO:0006807	BP	nitrogen compound metabolic process	26	51	77	6814	0.977877938423483	1	Zm00001d001857(Zm00001d001857);Zm00001d004899(Zm00001d004899);Zm00001d008578(Zm00001d008578);Zm00001d011368(Zm00001d011368);Zm00001d011628(Zm00001d011628);Zm00001d016137(Zm00001d016137);Zm00001d020184(Zm00001d020184);Zm00001d024545(Zm00001d024545);Zm00001d028887(Zm00001d028887);Zm00001d028888(Zm00001d028888);Zm00001d029749(Zm00001d029749);Zm00001d030513(Zm00001d030513);Zm00001d034369(Zm00001d0343…	Zm00001d002979(Zm00001d002979);Zm00001d003188(Zm00001d003188);Zm00001d003626(Zm00001d003626);Zm00001d003723(Zm00001d003723);Zm00001d005609(Zm00001d005609);Zm00001d006526(Zm00001d006526);Zm00001d007464(Zm00001d007464);Zm00001d008974(Zm00001d008974);Zm00001d009478(Zm00001d009478);Zm00001d010856(Zm00001d010856);Zm00001d011080(Zm00001d011080);Zm00001d011237(Zm00001d011237);Zm00001d012322(Zm00001d0123…
GO:0003735	MF	structural constituent of ribosome	0	2	2	410	0.97838384423382	1	-	Zm00001d020702(Zm00001d020702);Zm00001d052958(Zm00001d052958)
GO:0000166	MF	nucleotide binding	7	15	22	2288	0.97879067702672	1	Zm00001d011368(Zm00001d011368);Zm00001d011628(Zm00001d011628);Zm00001d020184(Zm00001d020184);Zm00001d027286(Zm00001d027286);Zm00001d032510(Zm00001d032510);Zm00001d045207(Zm00001d045207);Zm00001d053862(Zm00001d053862)	Zm00001d002302(Zm00001d002302);Zm00001d002979(Zm00001d002979);Zm00001d003723(Zm00001d003723);Zm00001d019078(Zm00001d019078);Zm00001d019411(Zm00001d019411);Zm00001d020823(Zm00001d020823);Zm00001d025659(Zm00001d025659);Zm00001d032868(Zm00001d032868);Zm00001d037783(Zm00001d037783);Zm00001d042922(Zm00001d042922);Zm00001d043512(Zm00001d043512);Zm00001d044906(Zm00001d044906);Zm00001d044908(Zm00001d0449…
GO:1901265	MF	nucleoside phosphate binding	7	15	22	2288	0.97879067702672	1	Zm00001d011368(Zm00001d011368);Zm00001d011628(Zm00001d011628);Zm00001d020184(Zm00001d020184);Zm00001d027286(Zm00001d027286);Zm00001d032510(Zm00001d032510);Zm00001d045207(Zm00001d045207);Zm00001d053862(Zm00001d053862)	Zm00001d002302(Zm00001d002302);Zm00001d002979(Zm00001d002979);Zm00001d003723(Zm00001d003723);Zm00001d019078(Zm00001d019078);Zm00001d019411(Zm00001d019411);Zm00001d020823(Zm00001d020823);Zm00001d025659(Zm00001d025659);Zm00001d032868(Zm00001d032868);Zm00001d037783(Zm00001d037783);Zm00001d042922(Zm00001d042922);Zm00001d043512(Zm00001d043512);Zm00001d044906(Zm00001d044906);Zm00001d044908(Zm00001d0449…
GO:0016772	MF	transferase activity, transferring phosphorus-containing groups	6	7	13	1529	0.981902094877833	1	Zm00001d011628(Zm00001d011628);Zm00001d020184(Zm00001d020184);Zm00001d035479(Zm00001d035479);Zm00001d045207(Zm00001d045207);Zm00001d051634(Zm00001d051634);Zm00001d052713(Zm00001d052713)	Zm00001d002979(Zm00001d002979);Zm00001d003723(Zm00001d003723);Zm00001d019411(Zm00001d019411);Zm00001d025659(Zm00001d025659);Zm00001d032868(Zm00001d032868);Zm00001d037783(Zm00001d037783);Zm00001d043512(Zm00001d043512)
GO:0007165	BP	signal transduction	0	3	3	571	0.981913313595679	1	-	Zm00001d002979(Zm00001d002979);Zm00001d027900(Zm00001d027900);Zm00001d046318(Zm00001d046318)
GO:0023052	BP	signaling	0	3	3	574	0.982479903863656	1	-	Zm00001d002979(Zm00001d002979);Zm00001d027900(Zm00001d027900);Zm00001d046318(Zm00001d046318)
GO:0005737	CC	cytoplasm	13	16	29	3330	0.983264058651603	1	Zm00001d001857(Zm00001d001857);Zm00001d007267(Zm00001d007267);Zm00001d010136(Zm00001d010136);Zm00001d011368(Zm00001d011368);Zm00001d017571(Zm00001d017571);Zm00001d025547(Zm00001d025547);Zm00001d029546(Zm00001d029546);Zm00001d032197(Zm00001d032197);Zm00001d032447(Zm00001d032447);Zm00001d033053(Zm00001d033053);Zm00001d040252(Zm00001d040252);Zm00001d043299(Zm00001d043299);Zm00001d053862(Zm00001d0538…	Zm00001d002567(Zm00001d002567);Zm00001d002830(Zm00001d002830);Zm00001d007464(Zm00001d007464);Zm00001d008974(Zm00001d008974);Zm00001d010856(Zm00001d010856);Zm00001d013956(Zm00001d013956);Zm00001d015777(Zm00001d015777);Zm00001d018064(Zm00001d018064);Zm00001d021666(Zm00001d021666);Zm00001d025659(Zm00001d025659);Zm00001d026094(Zm00001d026094);Zm00001d031813(Zm00001d031813);Zm00001d037868(Zm00001d0378…
GO:0051641	BP	cellular localization	1	0	1	316	0.985316145966601	1	Zm00001d026679(Zm00001d026679)	-
GO:0005515	MF	protein binding	4	3	7	999	0.986529640821926	1	Zm00001d011847(Zm00001d011847);Zm00001d042062(Zm00001d042062);Zm00001d050557(Zm00001d050557);Zm00001d052684(Zm00001d052684)	Zm00001d009478(Zm00001d009478);Zm00001d034643(Zm00001d034643);Zm00001d049244(Zm00001d049244)
GO:0044238	BP	primary metabolic process	25	62	87	7686	0.988455870085307	1	Zm00001d001857(Zm00001d001857);Zm00001d004899(Zm00001d004899);Zm00001d008578(Zm00001d008578);Zm00001d011368(Zm00001d011368);Zm00001d011628(Zm00001d011628);Zm00001d013561(Zm00001d013561);Zm00001d016137(Zm00001d016137);Zm00001d017329(Zm00001d017329);Zm00001d020184(Zm00001d020184);Zm00001d024545(Zm00001d024545);Zm00001d025475(Zm00001d025475);Zm00001d025547(Zm00001d025547);Zm00001d029749(Zm00001d0297…	Zm00001d002567(Zm00001d002567);Zm00001d002830(Zm00001d002830);Zm00001d002979(Zm00001d002979);Zm00001d003188(Zm00001d003188);Zm00001d003626(Zm00001d003626);Zm00001d003723(Zm00001d003723);Zm00001d005609(Zm00001d005609);Zm00001d006526(Zm00001d006526);Zm00001d007464(Zm00001d007464);Zm00001d008974(Zm00001d008974);Zm00001d009478(Zm00001d009478);Zm00001d011080(Zm00001d011080);Zm00001d011237(Zm00001d0112…
GO:0008270	MF	zinc ion binding	5	5	10	1316	0.989094846325016	1	Zm00001d016137(Zm00001d016137);Zm00001d016139(Zm00001d016139);Zm00001d034369(Zm00001d034369);Zm00001d037300(Zm00001d037300);Zm00001d051532(Zm00001d051532)	Zm00001d009478(Zm00001d009478);Zm00001d021025(Zm00001d021025);Zm00001d029778(Zm00001d029778);Zm00001d031778(Zm00001d031778);Zm00001d040046(Zm00001d040046)
GO:0051716	BP	cellular response to stimulus	4	4	8	1175	0.989222634874052	1	Zm00001d002901(Zm00001d002901);Zm00001d026679(Zm00001d026679);Zm00001d026683(Zm00001d026683);Zm00001d034128(Zm00001d034128)	Zm00001d002979(Zm00001d002979);Zm00001d023859(Zm00001d023859);Zm00001d027900(Zm00001d027900);Zm00001d046318(Zm00001d046318)
GO:0005198	MF	structural molecule activity	0	2	2	476	0.990392774398485	1	-	Zm00001d020702(Zm00001d020702);Zm00001d052958(Zm00001d052958)
GO:0140098	MF	catalytic activity, acting on RNA	1	0	1	332	0.990484540607859	1	Zm00001d004899(Zm00001d004899)	-
GO:0017111	MF	nucleoside-triphosphatase activity	1	1	2	481	0.990972667953723	1	Zm00001d053862(Zm00001d053862)	Zm00001d002302(Zm00001d002302)
GO:0005622	CC	intracellular	21	34	55	5768	0.991758500889708	1	Zm00001d001857(Zm00001d001857);Zm00001d007267(Zm00001d007267);Zm00001d010136(Zm00001d010136);Zm00001d011368(Zm00001d011368);Zm00001d017329(Zm00001d017329);Zm00001d017571(Zm00001d017571);Zm00001d024545(Zm00001d024545);Zm00001d025547(Zm00001d025547);Zm00001d029546(Zm00001d029546);Zm00001d029749(Zm00001d029749);Zm00001d030229(Zm00001d030229);Zm00001d030513(Zm00001d030513);Zm00001d032197(Zm00001d0321…	Zm00001d002302(Zm00001d002302);Zm00001d002567(Zm00001d002567);Zm00001d002830(Zm00001d002830);Zm00001d007464(Zm00001d007464);Zm00001d008974(Zm00001d008974);Zm00001d009478(Zm00001d009478);Zm00001d010856(Zm00001d010856);Zm00001d013956(Zm00001d013956);Zm00001d014628(Zm00001d014628);Zm00001d015777(Zm00001d015777);Zm00001d017466(Zm00001d017466);Zm00001d018064(Zm00001d018064);Zm00001d018773(Zm00001d0187…
GO:0016462	MF	pyrophosphatase activity	1	1	2	497	0.992608647789483	1	Zm00001d053862(Zm00001d053862)	Zm00001d002302(Zm00001d002302)
GO:0046483	BP	heterocycle metabolic process	12	26	38	3944	0.992985082004435	1	Zm00001d008578(Zm00001d008578);Zm00001d024545(Zm00001d024545);Zm00001d028887(Zm00001d028887);Zm00001d028888(Zm00001d028888);Zm00001d029749(Zm00001d029749);Zm00001d030513(Zm00001d030513);Zm00001d047639(Zm00001d047639);Zm00001d047651(Zm00001d047651);Zm00001d047656(Zm00001d047656);Zm00001d047658(Zm00001d047658);Zm00001d047786(Zm00001d047786);Zm00001d051634(Zm00001d051634)	Zm00001d003626(Zm00001d003626);Zm00001d008974(Zm00001d008974);Zm00001d009478(Zm00001d009478);Zm00001d010856(Zm00001d010856);Zm00001d011237(Zm00001d011237);Zm00001d012322(Zm00001d012322);Zm00001d014628(Zm00001d014628);Zm00001d017466(Zm00001d017466);Zm00001d018064(Zm00001d018064);Zm00001d018773(Zm00001d018773);Zm00001d020008(Zm00001d020008);Zm00001d022461(Zm00001d022461);Zm00001d023402(Zm00001d0234…
GO:0016818	MF	hydrolase activity, acting on acid anhydrides, in phosphorus-containing anhydrides	1	1	2	502	0.993057874218747	1	Zm00001d053862(Zm00001d053862)	Zm00001d002302(Zm00001d002302)
GO:0016817	MF	hydrolase activity, acting on acid anhydrides	1	1	2	511	0.993800388767739	1	Zm00001d053862(Zm00001d053862)	Zm00001d002302(Zm00001d002302)
GO:0031974	CC	membrane-enclosed lumen	1	0	1	425	0.994194249650023	1	Zm00001d053862(Zm00001d053862)	-
GO:0043233	CC	organelle lumen	1	0	1	425	0.994194249650023	1	Zm00001d053862(Zm00001d053862)	-
GO:0070013	CC	intracellular organelle lumen	1	0	1	425	0.994194249650023	1	Zm00001d053862(Zm00001d053862)	-
GO:1901360	BP	organic cyclic compound metabolic process	13	26	39	4060	0.994238007381744	1	Zm00001d008578(Zm00001d008578);Zm00001d024545(Zm00001d024545);Zm00001d028887(Zm00001d028887);Zm00001d028888(Zm00001d028888);Zm00001d029749(Zm00001d029749);Zm00001d030513(Zm00001d030513);Zm00001d037849(Zm00001d037849);Zm00001d047639(Zm00001d047639);Zm00001d047651(Zm00001d047651);Zm00001d047656(Zm00001d047656);Zm00001d047658(Zm00001d047658);Zm00001d047786(Zm00001d047786);Zm00001d051634(Zm00001d0516…	Zm00001d003626(Zm00001d003626);Zm00001d008974(Zm00001d008974);Zm00001d009478(Zm00001d009478);Zm00001d010856(Zm00001d010856);Zm00001d011237(Zm00001d011237);Zm00001d012322(Zm00001d012322);Zm00001d014628(Zm00001d014628);Zm00001d017466(Zm00001d017466);Zm00001d018064(Zm00001d018064);Zm00001d018773(Zm00001d018773);Zm00001d020008(Zm00001d020008);Zm00001d022461(Zm00001d022461);Zm00001d023402(Zm00001d0234…
GO:0005840	CC	ribosome	0	1	1	440	0.99517711220014	1	-	Zm00001d052958(Zm00001d052958)
GO:0016887	MF	ATPase activity	0	1	1	389	0.995768964030797	1	-	Zm00001d002302(Zm00001d002302)
GO:1901363	MF	heterocyclic compound binding	23	46	69	6304	0.996203194339262	1	Zm00001d001857(Zm00001d001857);Zm00001d002901(Zm00001d002901);Zm00001d008578(Zm00001d008578);Zm00001d011368(Zm00001d011368);Zm00001d011628(Zm00001d011628);Zm00001d011739(Zm00001d011739);Zm00001d011847(Zm00001d011847);Zm00001d020184(Zm00001d020184);Zm00001d020457(Zm00001d020457);Zm00001d024545(Zm00001d024545);Zm00001d026683(Zm00001d026683);Zm00001d027286(Zm00001d027286);Zm00001d029749(Zm00001d0297…	Zm00001d002302(Zm00001d002302);Zm00001d002979(Zm00001d002979);Zm00001d003723(Zm00001d003723);Zm00001d006947(Zm00001d006947);Zm00001d006948(Zm00001d006948);Zm00001d007191(Zm00001d007191);Zm00001d010856(Zm00001d010856);Zm00001d011237(Zm00001d011237);Zm00001d012322(Zm00001d012322);Zm00001d014121(Zm00001d014121);Zm00001d014628(Zm00001d014628);Zm00001d017466(Zm00001d017466);Zm00001d018064(Zm00001d0180…
GO:0097159	MF	organic cyclic compound binding	23	46	69	6305	0.996225506511318	1	Zm00001d001857(Zm00001d001857);Zm00001d002901(Zm00001d002901);Zm00001d008578(Zm00001d008578);Zm00001d011368(Zm00001d011368);Zm00001d011628(Zm00001d011628);Zm00001d011739(Zm00001d011739);Zm00001d011847(Zm00001d011847);Zm00001d020184(Zm00001d020184);Zm00001d020457(Zm00001d020457);Zm00001d024545(Zm00001d024545);Zm00001d026683(Zm00001d026683);Zm00001d027286(Zm00001d027286);Zm00001d029749(Zm00001d0297…	Zm00001d002302(Zm00001d002302);Zm00001d002979(Zm00001d002979);Zm00001d003723(Zm00001d003723);Zm00001d006947(Zm00001d006947);Zm00001d006948(Zm00001d006948);Zm00001d007191(Zm00001d007191);Zm00001d010856(Zm00001d010856);Zm00001d011237(Zm00001d011237);Zm00001d012322(Zm00001d012322);Zm00001d014121(Zm00001d014121);Zm00001d014628(Zm00001d014628);Zm00001d017466(Zm00001d017466);Zm00001d018064(Zm00001d0180…
GO:0012505	CC	endomembrane system	1	1	2	665	0.997264407643814	1	Zm00001d025547(Zm00001d025547)	Zm00001d010856(Zm00001d010856)
GO:0003723	MF	RNA binding	1	1	2	587	0.99764395896296	1	Zm00001d053862(Zm00001d053862)	Zm00001d037868(Zm00001d037868)
GO:0034641	BP	cellular nitrogen compound metabolic process	15	27	42	4514	0.998449753993888	1	Zm00001d004899(Zm00001d004899);Zm00001d008578(Zm00001d008578);Zm00001d024545(Zm00001d024545);Zm00001d028887(Zm00001d028887);Zm00001d028888(Zm00001d028888);Zm00001d029749(Zm00001d029749);Zm00001d030513(Zm00001d030513);Zm00001d047639(Zm00001d047639);Zm00001d047651(Zm00001d047651);Zm00001d047656(Zm00001d047656);Zm00001d047658(Zm00001d047658);Zm00001d047786(Zm00001d047786);Zm00001d049995(Zm00001d0499…	Zm00001d003626(Zm00001d003626);Zm00001d009478(Zm00001d009478);Zm00001d011237(Zm00001d011237);Zm00001d012322(Zm00001d012322);Zm00001d014628(Zm00001d014628);Zm00001d017466(Zm00001d017466);Zm00001d018064(Zm00001d018064);Zm00001d018773(Zm00001d018773);Zm00001d020008(Zm00001d020008);Zm00001d020702(Zm00001d020702);Zm00001d022461(Zm00001d022461);Zm00001d023402(Zm00001d023402);Zm00001d023411(Zm00001d0234…
GO:0044260	BP	cellular macromolecule metabolic process	17	39	56	5770	0.999317731602005	1	Zm00001d001857(Zm00001d001857);Zm00001d004899(Zm00001d004899);Zm00001d008578(Zm00001d008578);Zm00001d011628(Zm00001d011628);Zm00001d013561(Zm00001d013561);Zm00001d016137(Zm00001d016137);Zm00001d020184(Zm00001d020184);Zm00001d024545(Zm00001d024545);Zm00001d025547(Zm00001d025547);Zm00001d029749(Zm00001d029749);Zm00001d030513(Zm00001d030513);Zm00001d034369(Zm00001d034369);Zm00001d037300(Zm00001d0373…	Zm00001d002979(Zm00001d002979);Zm00001d003188(Zm00001d003188);Zm00001d003626(Zm00001d003626);Zm00001d003723(Zm00001d003723);Zm00001d005609(Zm00001d005609);Zm00001d007464(Zm00001d007464);Zm00001d009478(Zm00001d009478);Zm00001d011080(Zm00001d011080);Zm00001d011237(Zm00001d011237);Zm00001d014628(Zm00001d014628);Zm00001d017466(Zm00001d017466);Zm00001d018064(Zm00001d018064);Zm00001d018773(Zm00001d0187…
GO:0006996	BP	organelle organization	0	3	3	866	0.99935498319828	1	-	Zm00001d002302(Zm00001d002302);Zm00001d009478(Zm00001d009478);Zm00001d034643(Zm00001d034643)
GO:0016043	BP	cellular component organization	0	7	7	1376	0.999414277879719	1	-	Zm00001d002302(Zm00001d002302);Zm00001d009478(Zm00001d009478);Zm00001d013956(Zm00001d013956);Zm00001d027832(Zm00001d027832);Zm00001d034643(Zm00001d034643);Zm00001d037868(Zm00001d037868);Zm00001d045048(Zm00001d045048)
GO:0051276	BP	chromosome organization	0	1	1	554	0.999432019854386	1	-	Zm00001d009478(Zm00001d009478)
GO:0044085	BP	cellular component biogenesis	1	0	1	581	0.999608882644757	1	Zm00001d025547(Zm00001d025547)	-
GO:0043228	CC	non-membrane-bounded organelle	0	2	2	840	0.999631367683064	1	-	Zm00001d034643(Zm00001d034643);Zm00001d052958(Zm00001d052958)
GO:0043232	CC	intracellular non-membrane-bounded organelle	0	2	2	840	0.999631367683064	1	-	Zm00001d034643(Zm00001d034643);Zm00001d052958(Zm00001d052958)
GO:0071840	BP	cellular component organization or biogenesis	1	7	8	1583	0.999772009026092	1	Zm00001d025547(Zm00001d025547)	Zm00001d002302(Zm00001d002302);Zm00001d009478(Zm00001d009478);Zm00001d013956(Zm00001d013956);Zm00001d027832(Zm00001d027832);Zm00001d034643(Zm00001d034643);Zm00001d037868(Zm00001d037868);Zm00001d045048(Zm00001d045048)
GO:0043170	BP	macromolecule metabolic process	20	44	64	6595	0.999847276189248	1	Zm00001d001857(Zm00001d001857);Zm00001d004899(Zm00001d004899);Zm00001d008578(Zm00001d008578);Zm00001d011628(Zm00001d011628);Zm00001d013561(Zm00001d013561);Zm00001d016137(Zm00001d016137);Zm00001d020184(Zm00001d020184);Zm00001d024545(Zm00001d024545);Zm00001d025475(Zm00001d025475);Zm00001d025547(Zm00001d025547);Zm00001d029749(Zm00001d029749);Zm00001d030513(Zm00001d030513);Zm00001d034369(Zm00001d0343…	Zm00001d002979(Zm00001d002979);Zm00001d003188(Zm00001d003188);Zm00001d003626(Zm00001d003626);Zm00001d003723(Zm00001d003723);Zm00001d005609(Zm00001d005609);Zm00001d006526(Zm00001d006526);Zm00001d007464(Zm00001d007464);Zm00001d009478(Zm00001d009478);Zm00001d011080(Zm00001d011080);Zm00001d011237(Zm00001d011237);Zm00001d014628(Zm00001d014628);Zm00001d017466(Zm00001d017466);Zm00001d018064(Zm00001d0180…
GO:0003676	MF	nucleic acid binding	11	21	32	3833	0.999851853810677	1	Zm00001d008578(Zm00001d008578);Zm00001d011739(Zm00001d011739);Zm00001d011847(Zm00001d011847);Zm00001d020457(Zm00001d020457);Zm00001d024545(Zm00001d024545);Zm00001d029749(Zm00001d029749);Zm00001d030513(Zm00001d030513);Zm00001d042062(Zm00001d042062);Zm00001d047786(Zm00001d047786);Zm00001d052804(Zm00001d052804);Zm00001d053862(Zm00001d053862)	Zm00001d007191(Zm00001d007191);Zm00001d011237(Zm00001d011237);Zm00001d014628(Zm00001d014628);Zm00001d017466(Zm00001d017466);Zm00001d018064(Zm00001d018064);Zm00001d018773(Zm00001d018773);Zm00001d022461(Zm00001d022461);Zm00001d023402(Zm00001d023402);Zm00001d023411(Zm00001d023411);Zm00001d025409(Zm00001d025409);Zm00001d026094(Zm00001d026094);Zm00001d031086(Zm00001d031086);Zm00001d034725(Zm00001d0347…
GO:0006725	BP	cellular aromatic compound metabolic process	7	25	32	4014	0.999894090815429	1	Zm00001d008578(Zm00001d008578);Zm00001d024545(Zm00001d024545);Zm00001d029749(Zm00001d029749);Zm00001d030513(Zm00001d030513);Zm00001d037849(Zm00001d037849);Zm00001d047786(Zm00001d047786);Zm00001d051634(Zm00001d051634)	Zm00001d003626(Zm00001d003626);Zm00001d009478(Zm00001d009478);Zm00001d010856(Zm00001d010856);Zm00001d011237(Zm00001d011237);Zm00001d012322(Zm00001d012322);Zm00001d014628(Zm00001d014628);Zm00001d017466(Zm00001d017466);Zm00001d018064(Zm00001d018064);Zm00001d018773(Zm00001d018773);Zm00001d020008(Zm00001d020008);Zm00001d022461(Zm00001d022461);Zm00001d023402(Zm00001d023402);Zm00001d023411(Zm00001d0234…
GO:0090304	BP	nucleic acid metabolic process	5	21	26	3602	0.999965803921483	1	Zm00001d008578(Zm00001d008578);Zm00001d024545(Zm00001d024545);Zm00001d029749(Zm00001d029749);Zm00001d030513(Zm00001d030513);Zm00001d047786(Zm00001d047786)	Zm00001d003626(Zm00001d003626);Zm00001d009478(Zm00001d009478);Zm00001d011237(Zm00001d011237);Zm00001d014628(Zm00001d014628);Zm00001d017466(Zm00001d017466);Zm00001d018064(Zm00001d018064);Zm00001d018773(Zm00001d018773);Zm00001d022461(Zm00001d022461);Zm00001d023402(Zm00001d023402);Zm00001d023411(Zm00001d023411);Zm00001d025409(Zm00001d025409);Zm00001d026094(Zm00001d026094);Zm00001d027900(Zm00001d0279…
GO:0006139	BP	nucleobase-containing compound metabolic process	6	22	28	3805	0.99997119094808	1	Zm00001d008578(Zm00001d008578);Zm00001d024545(Zm00001d024545);Zm00001d029749(Zm00001d029749);Zm00001d030513(Zm00001d030513);Zm00001d047786(Zm00001d047786);Zm00001d051634(Zm00001d051634)	Zm00001d003626(Zm00001d003626);Zm00001d009478(Zm00001d009478);Zm00001d011237(Zm00001d011237);Zm00001d014628(Zm00001d014628);Zm00001d017466(Zm00001d017466);Zm00001d018064(Zm00001d018064);Zm00001d018773(Zm00001d018773);Zm00001d022461(Zm00001d022461);Zm00001d023402(Zm00001d023402);Zm00001d023411(Zm00001d023411);Zm00001d025409(Zm00001d025409);Zm00001d025659(Zm00001d025659);Zm00001d026094(Zm00001d0260…
GO:0015074	BP	DNA integration	0	1	1	919	0.999996594647909	1	-	Zm00001d034725(Zm00001d034725)
GO:0032991	CC	protein-containing complex	1	0	1	1255	0.999999866394136	1	Zm00001d043299(Zm00001d043299)	-
GO:0006259	BP	DNA metabolic process	0	2	2	1485	0.999999979472964	1	-	Zm00001d031086(Zm00001d031086);Zm00001d034725(Zm00001d034725)
GO:0005575	CC	cellular_component	54	77	131	11092	1	1	Zm00001d000006(Zm00001d000006);Zm00001d001857(Zm00001d001857);Zm00001d002901(Zm00001d002901);Zm00001d006515(Zm00001d006515);Zm00001d007267(Zm00001d007267);Zm00001d010136(Zm00001d010136);Zm00001d011368(Zm00001d011368);Zm00001d011628(Zm00001d011628);Zm00001d011679(Zm00001d011679);Zm00001d016137(Zm00001d016137);Zm00001d016139(Zm00001d016139);Zm00001d017095(Zm00001d017095);Zm00001d017329(Zm00001d0173…	Zm00001d000012(Zm00001d000012);Zm00001d000018(Zm00001d000018);Zm00001d002302(Zm00001d002302);Zm00001d002567(Zm00001d002567);Zm00001d002830(Zm00001d002830);Zm00001d002965(Zm00001d002965);Zm00001d002979(Zm00001d002979);Zm00001d003723(Zm00001d003723);Zm00001d004705(Zm00001d004705);Zm00001d006947(Zm00001d006947);Zm00001d006948(Zm00001d006948);Zm00001d007464(Zm00001d007464);Zm00001d008974(Zm00001d0089…
GO:0008150	BP	biological_process	65	99	164	12518	1	1	Zm00001d001857(Zm00001d001857);Zm00001d002901(Zm00001d002901);Zm00001d004899(Zm00001d004899);Zm00001d007267(Zm00001d007267);Zm00001d008578(Zm00001d008578);Zm00001d010136(Zm00001d010136);Zm00001d011368(Zm00001d011368);Zm00001d011473(Zm00001d011473);Zm00001d011628(Zm00001d011628);Zm00001d011679(Zm00001d011679);Zm00001d013561(Zm00001d013561);Zm00001d016137(Zm00001d016137);Zm00001d017095(Zm00001d0170…	Zm00001d000012(Zm00001d000012);Zm00001d000018(Zm00001d000018);Zm00001d002302(Zm00001d002302);Zm00001d002567(Zm00001d002567);Zm00001d002830(Zm00001d002830);Zm00001d002965(Zm00001d002965);Zm00001d002979(Zm00001d002979);Zm00001d003188(Zm00001d003188);Zm00001d003626(Zm00001d003626);Zm00001d003723(Zm00001d003723);Zm00001d005609(Zm00001d005609);Zm00001d006526(Zm00001d006526);Zm00001d006947(Zm00001d0069…
GO:0003674	MF	molecular_function	72	123	195	14172	1	1	Zm00001d000006(Zm00001d000006);Zm00001d001857(Zm00001d001857);Zm00001d002901(Zm00001d002901);Zm00001d004899(Zm00001d004899);Zm00001d007267(Zm00001d007267);Zm00001d008578(Zm00001d008578);Zm00001d010136(Zm00001d010136);Zm00001d011368(Zm00001d011368);Zm00001d011420(Zm00001d011420);Zm00001d011628(Zm00001d011628);Zm00001d011739(Zm00001d011739);Zm00001d011841(Zm00001d011841);Zm00001d011847(Zm00001d0118…	Zm00001d000012(Zm00001d000012);Zm00001d000018(Zm00001d000018);Zm00001d002052(Zm00001d002052);Zm00001d002302(Zm00001d002302);Zm00001d002567(Zm00001d002567);Zm00001d002830(Zm00001d002830);Zm00001d002965(Zm00001d002965);Zm00001d002979(Zm00001d002979);Zm00001d003051(Zm00001d003051);Zm00001d003188(Zm00001d003188);Zm00001d003723(Zm00001d003723);Zm00001d004524(Zm00001d004524);Zm00001d005609(Zm00001d0056…
