# Supplementary material for: Maize Genotypes Sensitive and Tolerant to Low Phosphorus Levels Exhibit Different Transcriptome Profiles under Talaromyces purpurogenus Symbiosis and Low-Phosphorous Stress
Source: Int J Mol Sci. 2023 Jul 26;24(15):11941. doi: 10.3390/ijms241511941 (PMC10418897; doi:10.3390/ijms241511941)
Supplement: Supplementary file 1 [file ijms-24-11941-s001.zip › Table S3. Gene Ontology analysis of DEGs in CCM454.xls]

GO.ID	Category	Term	Up	Down	DEG	Total	Pvalue	adjustPvalue	Up_gene	Down_gene
GO:0003700	MF	DNA-binding transcription factor activity	3	9	12	697	4.81964891849297e-05	0.00460783703906593	Zm00001d010175(Zm00001d010175);Zm00001d039019(Zm00001d039019);Zm00001d047967(Zm00001d047967)	Zm00001d005892(Zm00001d005892);Zm00001d006170(Zm00001d006170);Zm00001d010616(Zm00001d010616);Zm00001d020492(Zm00001d020492);Zm00001d020495(Zm00001d020495);Zm00001d024324(Zm00001d024324);Zm00001d026563(Zm00001d026563);Zm00001d032265(Zm00001d032265);Zm00001d049364(Zm00001d049364)
GO:0140110	MF	transcription regulator activity	3	9	12	726	7.14393339390066e-05	0.00460783703906593	Zm00001d010175(Zm00001d010175);Zm00001d039019(Zm00001d039019);Zm00001d047967(Zm00001d047967)	Zm00001d005892(Zm00001d005892);Zm00001d006170(Zm00001d006170);Zm00001d010616(Zm00001d010616);Zm00001d020492(Zm00001d020492);Zm00001d020495(Zm00001d020495);Zm00001d024324(Zm00001d024324);Zm00001d026563(Zm00001d026563);Zm00001d032265(Zm00001d032265);Zm00001d049364(Zm00001d049364)
GO:0009718	BP	anthocyanin-containing compound biosynthetic process	2	0	2	7	0.000406896296944036	0.11462544181431	Zm00001d014914(Zm00001d014914);Zm00001d045055(Zm00001d045055)	-
GO:0046283	BP	anthocyanin-containing compound metabolic process	2	0	2	10	0.000864432025260078	0.11462544181431	Zm00001d014914(Zm00001d014914);Zm00001d045055(Zm00001d045055)	-
GO:0046148	BP	pigment biosynthetic process	2	1	3	43	0.00092192044354673	0.11462544181431	Zm00001d014914(Zm00001d014914);Zm00001d045055(Zm00001d045055)	Zm00001d044558(Zm00001d044558)
GO:0042440	BP	pigment metabolic process	2	1	3	54	0.00178966692728015	0.134516477068119	Zm00001d014914(Zm00001d014914);Zm00001d045055(Zm00001d045055)	Zm00001d044558(Zm00001d044558)
GO:0016706	MF	2-oxoglutarate-dependent dioxygenase activity	2	0	2	19	0.00316759815602276	0.0819220999153259	Zm00001d014914(Zm00001d014914);Zm00001d018617(Zm00001d018617)	-
GO:0050789	BP	regulation of biological process	5	15	20	2491	0.00418327358288182	0.134516477068119	Zm00001d010175(Zm00001d010175);Zm00001d016593(Zm00001d016593);Zm00001d039019(Zm00001d039019);Zm00001d040028(Zm00001d040028);Zm00001d047967(Zm00001d047967)	Zm00001d001774(Zm00001d001774);Zm00001d005892(Zm00001d005892);Zm00001d006170(Zm00001d006170);Zm00001d010616(Zm00001d010616);Zm00001d010740(Zm00001d010740);Zm00001d011543(Zm00001d011543);Zm00001d016073(Zm00001d016073);Zm00001d017397(Zm00001d017397);Zm00001d020492(Zm00001d020492);Zm00001d020495(Zm00001d020495);Zm00001d024324(Zm00001d024324);Zm00001d026563(Zm00001d026563);Zm00001d032265(Zm00001d0322…
GO:0065007	BP	biological regulation	7	16	23	3062	0.00444068151667837	0.134516477068119	Zm00001d010175(Zm00001d010175);Zm00001d016510(Zm00001d016510);Zm00001d016593(Zm00001d016593);Zm00001d018617(Zm00001d018617);Zm00001d039019(Zm00001d039019);Zm00001d040028(Zm00001d040028);Zm00001d047967(Zm00001d047967)	Zm00001d001774(Zm00001d001774);Zm00001d005892(Zm00001d005892);Zm00001d006170(Zm00001d006170);Zm00001d010616(Zm00001d010616);Zm00001d010740(Zm00001d010740);Zm00001d011543(Zm00001d011543);Zm00001d016073(Zm00001d016073);Zm00001d017019(Zm00001d017019);Zm00001d017397(Zm00001d017397);Zm00001d020492(Zm00001d020492);Zm00001d020495(Zm00001d020495);Zm00001d024324(Zm00001d024324);Zm00001d026563(Zm00001d0265…
GO:0004365	MF	glyceraldehyde-3-phosphate dehydrogenase (NAD+) (phosphorylating) activity	1	0	1	1	0.00444538526672311	0.0819220999153259	Zm00001d027488(Zm00001d027488)	-
GO:0016166	MF	phytoene dehydrogenase activity	0	1	1	1	0.00444538526672311	0.0819220999153259	-	Zm00001d044558(Zm00001d044558)
GO:0047213	MF	anthocyanidin 3-O-glucosyltransferase activity	1	0	1	1	0.00444538526672311	0.0819220999153259	Zm00001d045055(Zm00001d045055)	-
GO:0052635	MF	C-20 gibberellin 2-beta-dioxygenase activity	1	0	1	1	0.00444538526672311	0.0819220999153259	Zm00001d018617(Zm00001d018617)	-
GO:0010138	BP	pyrimidine ribonucleotide salvage	0	1	1	1	0.00447355807637007	0.134516477068119	-	Zm00001d016489(Zm00001d016489)
GO:0032262	BP	pyrimidine nucleotide salvage	0	1	1	1	0.00447355807637007	0.134516477068119	-	Zm00001d016489(Zm00001d016489)
GO:0043173	BP	nucleotide salvage	0	1	1	1	0.00447355807637007	0.134516477068119	-	Zm00001d016489(Zm00001d016489)
GO:0044206	BP	UMP salvage	0	1	1	1	0.00447355807637007	0.134516477068119	-	Zm00001d016489(Zm00001d016489)
GO:0044211	BP	CTP salvage	0	1	1	1	0.00447355807637007	0.134516477068119	-	Zm00001d016489(Zm00001d016489)
GO:0060255	BP	regulation of macromolecule metabolic process	4	11	15	1670	0.00545125012105568	0.134516477068119	Zm00001d010175(Zm00001d010175);Zm00001d039019(Zm00001d039019);Zm00001d040028(Zm00001d040028);Zm00001d047967(Zm00001d047967)	Zm00001d001774(Zm00001d001774);Zm00001d005892(Zm00001d005892);Zm00001d006170(Zm00001d006170);Zm00001d010616(Zm00001d010616);Zm00001d010740(Zm00001d010740);Zm00001d020492(Zm00001d020492);Zm00001d020495(Zm00001d020495);Zm00001d024324(Zm00001d024324);Zm00001d026563(Zm00001d026563);Zm00001d032265(Zm00001d032265);Zm00001d049364(Zm00001d049364)
GO:0006721	BP	terpenoid metabolic process	1	1	2	27	0.00642188172623184	0.134516477068119	Zm00001d018617(Zm00001d018617)	Zm00001d044558(Zm00001d044558)
GO:0019222	BP	regulation of metabolic process	4	11	15	1702	0.00650811955722202	0.134516477068119	Zm00001d010175(Zm00001d010175);Zm00001d039019(Zm00001d039019);Zm00001d040028(Zm00001d040028);Zm00001d047967(Zm00001d047967)	Zm00001d001774(Zm00001d001774);Zm00001d005892(Zm00001d005892);Zm00001d006170(Zm00001d006170);Zm00001d010616(Zm00001d010616);Zm00001d010740(Zm00001d010740);Zm00001d020492(Zm00001d020492);Zm00001d020495(Zm00001d020495);Zm00001d024324(Zm00001d024324);Zm00001d026563(Zm00001d026563);Zm00001d032265(Zm00001d032265);Zm00001d049364(Zm00001d049364)
GO:0010468	BP	regulation of gene expression	3	11	14	1539	0.00665295894124293	0.134516477068119	Zm00001d010175(Zm00001d010175);Zm00001d039019(Zm00001d039019);Zm00001d047967(Zm00001d047967)	Zm00001d001774(Zm00001d001774);Zm00001d005892(Zm00001d005892);Zm00001d006170(Zm00001d006170);Zm00001d010616(Zm00001d010616);Zm00001d010740(Zm00001d010740);Zm00001d020492(Zm00001d020492);Zm00001d020495(Zm00001d020495);Zm00001d024324(Zm00001d024324);Zm00001d026563(Zm00001d026563);Zm00001d032265(Zm00001d032265);Zm00001d049364(Zm00001d049364)
GO:0009765	BP	photosynthesis, light harvesting	2	0	2	30	0.00789080465392606	0.134516477068119	Zm00001d026523(Zm00001d026523);Zm00001d026599(Zm00001d026599)	-
GO:0006355	BP	regulation of transcription, DNA-templated	3	10	13	1409	0.00810437588233684	0.134516477068119	Zm00001d010175(Zm00001d010175);Zm00001d039019(Zm00001d039019);Zm00001d047967(Zm00001d047967)	Zm00001d005892(Zm00001d005892);Zm00001d006170(Zm00001d006170);Zm00001d010616(Zm00001d010616);Zm00001d010740(Zm00001d010740);Zm00001d020492(Zm00001d020492);Zm00001d020495(Zm00001d020495);Zm00001d024324(Zm00001d024324);Zm00001d026563(Zm00001d026563);Zm00001d032265(Zm00001d032265);Zm00001d049364(Zm00001d049364)
GO:1903506	BP	regulation of nucleic acid-templated transcription	3	10	13	1418	0.00853870466325016	0.134516477068119	Zm00001d010175(Zm00001d010175);Zm00001d039019(Zm00001d039019);Zm00001d047967(Zm00001d047967)	Zm00001d005892(Zm00001d005892);Zm00001d006170(Zm00001d006170);Zm00001d010616(Zm00001d010616);Zm00001d010740(Zm00001d010740);Zm00001d020492(Zm00001d020492);Zm00001d020495(Zm00001d020495);Zm00001d024324(Zm00001d024324);Zm00001d026563(Zm00001d026563);Zm00001d032265(Zm00001d032265);Zm00001d049364(Zm00001d049364)
GO:2001141	BP	regulation of RNA biosynthetic process	3	10	13	1418	0.00853870466325016	0.134516477068119	Zm00001d010175(Zm00001d010175);Zm00001d039019(Zm00001d039019);Zm00001d047967(Zm00001d047967)	Zm00001d005892(Zm00001d005892);Zm00001d006170(Zm00001d006170);Zm00001d010616(Zm00001d010616);Zm00001d010740(Zm00001d010740);Zm00001d020492(Zm00001d020492);Zm00001d020495(Zm00001d020495);Zm00001d024324(Zm00001d024324);Zm00001d026563(Zm00001d026563);Zm00001d032265(Zm00001d032265);Zm00001d049364(Zm00001d049364)
GO:0009579	CC	thylakoid	2	2	4	227	0.00876819212730159	0.250351997611197	Zm00001d026523(Zm00001d026523);Zm00001d026599(Zm00001d026599)	Zm00001d013146(Zm00001d013146);Zm00001d044558(Zm00001d044558)
GO:0004849	MF	uridine kinase activity	0	1	1	2	0.00887132138472457	0.127155606514386	-	Zm00001d016489(Zm00001d016489)
GO:0043891	MF	glyceraldehyde-3-phosphate dehydrogenase (NAD(P)+) (phosphorylating) activity	1	0	1	2	0.00887132138472457	0.127155606514386	Zm00001d027488(Zm00001d027488)	-
GO:0010023	BP	proanthocyanidin biosynthetic process	1	0	1	2	0.00892745923061833	0.134516477068119	Zm00001d014914(Zm00001d014914)	-
GO:0016109	BP	tetraterpenoid biosynthetic process	0	1	1	2	0.00892745923061833	0.134516477068119	-	Zm00001d044558(Zm00001d044558)
GO:0016117	BP	carotenoid biosynthetic process	0	1	1	2	0.00892745923061833	0.134516477068119	-	Zm00001d044558(Zm00001d044558)
GO:0051252	BP	regulation of RNA metabolic process	3	10	13	1427	0.00899146172401927	0.134516477068119	Zm00001d010175(Zm00001d010175);Zm00001d039019(Zm00001d039019);Zm00001d047967(Zm00001d047967)	Zm00001d005892(Zm00001d005892);Zm00001d006170(Zm00001d006170);Zm00001d010616(Zm00001d010616);Zm00001d010740(Zm00001d010740);Zm00001d020492(Zm00001d020492);Zm00001d020495(Zm00001d020495);Zm00001d024324(Zm00001d024324);Zm00001d026563(Zm00001d026563);Zm00001d032265(Zm00001d032265);Zm00001d049364(Zm00001d049364)
GO:0051171	BP	regulation of nitrogen compound metabolic process	4	10	14	1594	0.0090302800965188	0.134516477068119	Zm00001d010175(Zm00001d010175);Zm00001d039019(Zm00001d039019);Zm00001d040028(Zm00001d040028);Zm00001d047967(Zm00001d047967)	Zm00001d005892(Zm00001d005892);Zm00001d006170(Zm00001d006170);Zm00001d010616(Zm00001d010616);Zm00001d010740(Zm00001d010740);Zm00001d020492(Zm00001d020492);Zm00001d020495(Zm00001d020495);Zm00001d024324(Zm00001d024324);Zm00001d026563(Zm00001d026563);Zm00001d032265(Zm00001d032265);Zm00001d049364(Zm00001d049364)
GO:0019219	BP	regulation of nucleobase-containing compound metabolic process	3	10	13	1430	0.00914656907061505	0.134516477068119	Zm00001d010175(Zm00001d010175);Zm00001d039019(Zm00001d039019);Zm00001d047967(Zm00001d047967)	Zm00001d005892(Zm00001d005892);Zm00001d006170(Zm00001d006170);Zm00001d010616(Zm00001d010616);Zm00001d010740(Zm00001d010740);Zm00001d020492(Zm00001d020492);Zm00001d020495(Zm00001d020495);Zm00001d024324(Zm00001d024324);Zm00001d026563(Zm00001d026563);Zm00001d032265(Zm00001d032265);Zm00001d049364(Zm00001d049364)
GO:0080090	BP	regulation of primary metabolic process	4	10	14	1601	0.0093764836562228	0.134516477068119	Zm00001d010175(Zm00001d010175);Zm00001d039019(Zm00001d039019);Zm00001d040028(Zm00001d040028);Zm00001d047967(Zm00001d047967)	Zm00001d005892(Zm00001d005892);Zm00001d006170(Zm00001d006170);Zm00001d010616(Zm00001d010616);Zm00001d010740(Zm00001d010740);Zm00001d020492(Zm00001d020492);Zm00001d020495(Zm00001d020495);Zm00001d024324(Zm00001d024324);Zm00001d026563(Zm00001d026563);Zm00001d032265(Zm00001d032265);Zm00001d049364(Zm00001d049364)
GO:0031323	BP	regulation of cellular metabolic process	4	10	14	1625	0.0106451378997633	0.146586677220303	Zm00001d010175(Zm00001d010175);Zm00001d039019(Zm00001d039019);Zm00001d040028(Zm00001d040028);Zm00001d047967(Zm00001d047967)	Zm00001d005892(Zm00001d005892);Zm00001d006170(Zm00001d006170);Zm00001d010616(Zm00001d010616);Zm00001d010740(Zm00001d010740);Zm00001d020492(Zm00001d020492);Zm00001d020495(Zm00001d020495);Zm00001d024324(Zm00001d024324);Zm00001d026563(Zm00001d026563);Zm00001d032265(Zm00001d032265);Zm00001d049364(Zm00001d049364)
GO:2000112	BP	regulation of cellular macromolecule biosynthetic process	3	10	13	1467	0.0112408324557934	0.146586677220303	Zm00001d010175(Zm00001d010175);Zm00001d039019(Zm00001d039019);Zm00001d047967(Zm00001d047967)	Zm00001d005892(Zm00001d005892);Zm00001d006170(Zm00001d006170);Zm00001d010616(Zm00001d010616);Zm00001d010740(Zm00001d010740);Zm00001d020492(Zm00001d020492);Zm00001d020495(Zm00001d020495);Zm00001d024324(Zm00001d024324);Zm00001d026563(Zm00001d026563);Zm00001d032265(Zm00001d032265);Zm00001d049364(Zm00001d049364)
GO:0016168	MF	chlorophyll binding	2	0	2	37	0.011719772752297	0.149468290081221	Zm00001d026523(Zm00001d026523);Zm00001d026599(Zm00001d026599)	-
GO:0010556	BP	regulation of macromolecule biosynthetic process	3	10	13	1476	0.011803535378175	0.146586677220303	Zm00001d010175(Zm00001d010175);Zm00001d039019(Zm00001d039019);Zm00001d047967(Zm00001d047967)	Zm00001d005892(Zm00001d005892);Zm00001d006170(Zm00001d006170);Zm00001d010616(Zm00001d010616);Zm00001d010740(Zm00001d010740);Zm00001d020492(Zm00001d020492);Zm00001d020495(Zm00001d020495);Zm00001d024324(Zm00001d024324);Zm00001d026563(Zm00001d026563);Zm00001d032265(Zm00001d032265);Zm00001d049364(Zm00001d049364)
GO:0009889	BP	regulation of biosynthetic process	3	10	13	1482	0.0121908577804764	0.146586677220303	Zm00001d010175(Zm00001d010175);Zm00001d039019(Zm00001d039019);Zm00001d047967(Zm00001d047967)	Zm00001d005892(Zm00001d005892);Zm00001d006170(Zm00001d006170);Zm00001d010616(Zm00001d010616);Zm00001d010740(Zm00001d010740);Zm00001d020492(Zm00001d020492);Zm00001d020495(Zm00001d020495);Zm00001d024324(Zm00001d024324);Zm00001d026563(Zm00001d026563);Zm00001d032265(Zm00001d032265);Zm00001d049364(Zm00001d049364)
GO:0031326	BP	regulation of cellular biosynthetic process	3	10	13	1482	0.0121908577804764	0.146586677220303	Zm00001d010175(Zm00001d010175);Zm00001d039019(Zm00001d039019);Zm00001d047967(Zm00001d047967)	Zm00001d005892(Zm00001d005892);Zm00001d006170(Zm00001d006170);Zm00001d010616(Zm00001d010616);Zm00001d010740(Zm00001d010740);Zm00001d020492(Zm00001d020492);Zm00001d020495(Zm00001d020495);Zm00001d024324(Zm00001d024324);Zm00001d026563(Zm00001d026563);Zm00001d032265(Zm00001d032265);Zm00001d049364(Zm00001d049364)
GO:0050664	MF	oxidoreductase activity, acting on NAD(P)H, oxygen as acceptor	1	0	1	3	0.0132778920800499	0.149468290081221	Zm00001d023859(Zm00001d023859)	-
GO:0010112	BP	regulation of systemic acquired resistance	0	1	1	3	0.013361788272092	0.146586677220303	-	Zm00001d037914(Zm00001d037914)
GO:0016108	BP	tetraterpenoid metabolic process	0	1	1	3	0.013361788272092	0.146586677220303	-	Zm00001d044558(Zm00001d044558)
GO:0016116	BP	carotenoid metabolic process	0	1	1	3	0.013361788272092	0.146586677220303	-	Zm00001d044558(Zm00001d044558)
GO:0005509	MF	calcium ion binding	1	3	4	214	0.0150454568974215	0.149468290081221	Zm00001d023859(Zm00001d023859)	Zm00001d005766(Zm00001d005766);Zm00001d009985(Zm00001d009985);Zm00001d042056(Zm00001d042056)
GO:0055114	BP	oxidation-reduction process	7	4	11	1192	0.015178681613666	0.161761378339926	Zm00001d014914(Zm00001d014914);Zm00001d016593(Zm00001d016593);Zm00001d018617(Zm00001d018617);Zm00001d023859(Zm00001d023859);Zm00001d027488(Zm00001d027488);Zm00001d030002(Zm00001d030002);Zm00001d046416(Zm00001d046416)	Zm00001d011543(Zm00001d011543);Zm00001d029280(Zm00001d029280);Zm00001d040228(Zm00001d040228);Zm00001d044558(Zm00001d044558)
GO:0016491	MF	oxidoreductase activity	8	4	12	1361	0.0155545687874821	0.149468290081221	Zm00001d014914(Zm00001d014914);Zm00001d016593(Zm00001d016593);Zm00001d018617(Zm00001d018617);Zm00001d023859(Zm00001d023859);Zm00001d027488(Zm00001d027488);Zm00001d030002(Zm00001d030002);Zm00001d046416(Zm00001d046416);Zm00001d052931(Zm00001d052931)	Zm00001d011543(Zm00001d011543);Zm00001d029280(Zm00001d029280);Zm00001d040228(Zm00001d040228);Zm00001d044558(Zm00001d044558)
GO:0009534	CC	chloroplast thylakoid	2	1	3	149	0.0163273041920346	0.250351997611197	Zm00001d026523(Zm00001d026523);Zm00001d026599(Zm00001d026599)	Zm00001d044558(Zm00001d044558)
GO:0031976	CC	plastid thylakoid	2	1	3	149	0.0163273041920346	0.250351997611197	Zm00001d026523(Zm00001d026523);Zm00001d026599(Zm00001d026599)	Zm00001d044558(Zm00001d044558)
GO:0019206	MF	nucleoside kinase activity	0	1	1	4	0.0176651807241995	0.149468290081221	-	Zm00001d016489(Zm00001d016489)
GO:0045543	MF	gibberellin 2-beta-dioxygenase activity	1	0	1	4	0.0176651807241995	0.149468290081221	Zm00001d018617(Zm00001d018617)	-
GO:0018298	BP	protein-chromophore linkage	2	0	2	47	0.0186821111131151	0.170732295986394	Zm00001d026523(Zm00001d026523);Zm00001d026599(Zm00001d026599)	-
GO:0016627	MF	oxidoreductase activity, acting on the CH-CH group of donors	1	1	2	49	0.0200015697267406	0.149468290081221	Zm00001d052931(Zm00001d052931)	Zm00001d044558(Zm00001d044558)
GO:0006351	BP	transcription, DNA-templated	3	10	13	1587	0.0207321052993572	0.170732295986394	Zm00001d010175(Zm00001d010175);Zm00001d039019(Zm00001d039019);Zm00001d047967(Zm00001d047967)	Zm00001d005892(Zm00001d005892);Zm00001d006170(Zm00001d006170);Zm00001d010616(Zm00001d010616);Zm00001d010740(Zm00001d010740);Zm00001d020492(Zm00001d020492);Zm00001d020495(Zm00001d020495);Zm00001d024324(Zm00001d024324);Zm00001d026563(Zm00001d026563);Zm00001d032265(Zm00001d032265);Zm00001d049364(Zm00001d049364)
GO:0004601	MF	peroxidase activity	2	1	3	133	0.0213169138637322	0.149468290081221	Zm00001d023859(Zm00001d023859);Zm00001d030002(Zm00001d030002)	Zm00001d029280(Zm00001d029280)
GO:0015979	BP	photosynthesis	2	1	3	133	0.0215879238469203	0.170732295986394	Zm00001d026523(Zm00001d026523);Zm00001d026599(Zm00001d026599)	Zm00001d013146(Zm00001d013146)
GO:0016684	MF	oxidoreductase activity, acting on peroxide as acceptor	2	1	3	134	0.0217373603469709	0.149468290081221	Zm00001d023859(Zm00001d023859);Zm00001d030002(Zm00001d030002)	Zm00001d029280(Zm00001d029280)
GO:0006749	BP	glutathione metabolic process	0	2	2	51	0.0217860370879294	0.170732295986394	-	Zm00001d034937(Zm00001d034937);Zm00001d035642(Zm00001d035642)
GO:0050589	MF	leucocyanidin oxygenase activity	1	0	1	5	0.0220332703356039	0.149468290081221	Zm00001d014914(Zm00001d014914)	-
GO:0006241	BP	CTP biosynthetic process	0	1	1	5	0.0221720674597958	0.170732295986394	-	Zm00001d016489(Zm00001d016489)
GO:0009147	BP	pyrimidine nucleoside triphosphate metabolic process	0	1	1	5	0.0221720674597958	0.170732295986394	-	Zm00001d016489(Zm00001d016489)
GO:0009148	BP	pyrimidine nucleoside triphosphate biosynthetic process	0	1	1	5	0.0221720674597958	0.170732295986394	-	Zm00001d016489(Zm00001d016489)
GO:0009208	BP	pyrimidine ribonucleoside triphosphate metabolic process	0	1	1	5	0.0221720674597958	0.170732295986394	-	Zm00001d016489(Zm00001d016489)
GO:0009209	BP	pyrimidine ribonucleoside triphosphate biosynthetic process	0	1	1	5	0.0221720674597958	0.170732295986394	-	Zm00001d016489(Zm00001d016489)
GO:0009627	BP	systemic acquired resistance	0	1	1	5	0.0221720674597958	0.170732295986394	-	Zm00001d037914(Zm00001d037914)
GO:0046036	BP	CTP metabolic process	0	1	1	5	0.0221720674597958	0.170732295986394	-	Zm00001d016489(Zm00001d016489)
GO:0097659	BP	nucleic acid-templated transcription	3	10	13	1604	0.0224642331551464	0.170732295986394	Zm00001d010175(Zm00001d010175);Zm00001d039019(Zm00001d039019);Zm00001d047967(Zm00001d047967)	Zm00001d005892(Zm00001d005892);Zm00001d006170(Zm00001d006170);Zm00001d010616(Zm00001d010616);Zm00001d010740(Zm00001d010740);Zm00001d020492(Zm00001d020492);Zm00001d020495(Zm00001d020495);Zm00001d024324(Zm00001d024324);Zm00001d026563(Zm00001d026563);Zm00001d032265(Zm00001d032265);Zm00001d049364(Zm00001d049364)
GO:0050794	BP	regulation of cellular process	5	12	17	2329	0.0227206780152175	0.170732295986394	Zm00001d010175(Zm00001d010175);Zm00001d016593(Zm00001d016593);Zm00001d039019(Zm00001d039019);Zm00001d040028(Zm00001d040028);Zm00001d047967(Zm00001d047967)	Zm00001d005892(Zm00001d005892);Zm00001d006170(Zm00001d006170);Zm00001d010616(Zm00001d010616);Zm00001d010740(Zm00001d010740);Zm00001d011543(Zm00001d011543);Zm00001d017397(Zm00001d017397);Zm00001d020492(Zm00001d020492);Zm00001d020495(Zm00001d020495);Zm00001d024324(Zm00001d024324);Zm00001d026563(Zm00001d026563);Zm00001d032265(Zm00001d032265);Zm00001d049364(Zm00001d049364)
GO:0032774	BP	RNA biosynthetic process	3	10	13	1607	0.0227810133040255	0.170732295986394	Zm00001d010175(Zm00001d010175);Zm00001d039019(Zm00001d039019);Zm00001d047967(Zm00001d047967)	Zm00001d005892(Zm00001d005892);Zm00001d006170(Zm00001d006170);Zm00001d010616(Zm00001d010616);Zm00001d010740(Zm00001d010740);Zm00001d020492(Zm00001d020492);Zm00001d020495(Zm00001d020495);Zm00001d024324(Zm00001d024324);Zm00001d026563(Zm00001d026563);Zm00001d032265(Zm00001d032265);Zm00001d049364(Zm00001d049364)
GO:0018130	BP	heterocycle biosynthetic process	4	11	15	1965	0.0230365759355307	0.170732295986394	Zm00001d010175(Zm00001d010175);Zm00001d014914(Zm00001d014914);Zm00001d039019(Zm00001d039019);Zm00001d047967(Zm00001d047967)	Zm00001d005892(Zm00001d005892);Zm00001d006170(Zm00001d006170);Zm00001d010616(Zm00001d010616);Zm00001d010740(Zm00001d010740);Zm00001d016489(Zm00001d016489);Zm00001d020492(Zm00001d020492);Zm00001d020495(Zm00001d020495);Zm00001d024324(Zm00001d024324);Zm00001d026563(Zm00001d026563);Zm00001d032265(Zm00001d032265);Zm00001d049364(Zm00001d049364)
GO:0004364	MF	glutathione transferase activity	0	2	2	53	0.023173378307166	0.149468290081221	-	Zm00001d034937(Zm00001d034937);Zm00001d035642(Zm00001d035642)
GO:0006720	BP	isoprenoid metabolic process	1	1	2	55	0.0250881490477895	0.170732295986394	Zm00001d018617(Zm00001d018617)	Zm00001d044558(Zm00001d044558)
GO:0006222	BP	UMP biosynthetic process	0	1	1	6	0.0265481854348817	0.170732295986394	-	Zm00001d016489(Zm00001d016489)
GO:0006378	BP	mRNA polyadenylation	0	1	1	6	0.0265481854348817	0.170732295986394	-	Zm00001d016073(Zm00001d016073)
GO:0008655	BP	pyrimidine-containing compound salvage	0	1	1	6	0.0265481854348817	0.170732295986394	-	Zm00001d016489(Zm00001d016489)
GO:0009173	BP	pyrimidine ribonucleoside monophosphate metabolic process	0	1	1	6	0.0265481854348817	0.170732295986394	-	Zm00001d016489(Zm00001d016489)
GO:0009174	BP	pyrimidine ribonucleoside monophosphate biosynthetic process	0	1	1	6	0.0265481854348817	0.170732295986394	-	Zm00001d016489(Zm00001d016489)
GO:0046049	BP	UMP metabolic process	0	1	1	6	0.0265481854348817	0.170732295986394	-	Zm00001d016489(Zm00001d016489)
GO:0046189	BP	phenol-containing compound biosynthetic process	1	0	1	6	0.0265481854348817	0.170732295986394	Zm00001d014914(Zm00001d014914)	-
GO:0034357	CC	photosynthetic membrane	2	1	3	180	0.0267634883863647	0.257416395604247	Zm00001d026523(Zm00001d026523);Zm00001d026599(Zm00001d026599)	Zm00001d013146(Zm00001d013146)
GO:0019438	BP	aromatic compound biosynthetic process	4	11	15	2009	0.0276295637253613	0.173385479000294	Zm00001d010175(Zm00001d010175);Zm00001d014914(Zm00001d014914);Zm00001d039019(Zm00001d039019);Zm00001d047967(Zm00001d047967)	Zm00001d005892(Zm00001d005892);Zm00001d006170(Zm00001d006170);Zm00001d010616(Zm00001d010616);Zm00001d010740(Zm00001d010740);Zm00001d016489(Zm00001d016489);Zm00001d020492(Zm00001d020492);Zm00001d020495(Zm00001d020495);Zm00001d024324(Zm00001d024324);Zm00001d026563(Zm00001d026563);Zm00001d032265(Zm00001d032265);Zm00001d049364(Zm00001d049364)
GO:0016070	BP	RNA metabolic process	3	13	16	2205	0.0289173957095977	0.173385479000294	Zm00001d010175(Zm00001d010175);Zm00001d039019(Zm00001d039019);Zm00001d047967(Zm00001d047967)	Zm00001d001774(Zm00001d001774);Zm00001d005892(Zm00001d005892);Zm00001d006170(Zm00001d006170);Zm00001d010616(Zm00001d010616);Zm00001d010740(Zm00001d010740);Zm00001d016073(Zm00001d016073);Zm00001d020492(Zm00001d020492);Zm00001d020495(Zm00001d020495);Zm00001d024324(Zm00001d024324);Zm00001d026563(Zm00001d026563);Zm00001d032265(Zm00001d032265);Zm00001d049364(Zm00001d049364);Zm00001d050396(Zm00001d0503…
GO:0098869	BP	cellular oxidant detoxification	2	1	3	150	0.0294507279671963	0.173385479000294	Zm00001d023859(Zm00001d023859);Zm00001d030002(Zm00001d030002)	Zm00001d029280(Zm00001d029280)
GO:1990748	BP	cellular detoxification	2	1	3	151	0.0299545686514212	0.173385479000294	Zm00001d023859(Zm00001d023859);Zm00001d030002(Zm00001d030002)	Zm00001d029280(Zm00001d029280)
GO:0016209	MF	antioxidant activity	2	1	3	152	0.0300824591356561	0.171290507436403	Zm00001d023859(Zm00001d023859);Zm00001d030002(Zm00001d030002)	Zm00001d029280(Zm00001d029280)
GO:0003677	MF	DNA binding	5	10	15	2031	0.0301711596307558	0.171290507436403	Zm00001d010175(Zm00001d010175);Zm00001d039019(Zm00001d039019);Zm00001d039133(Zm00001d039133);Zm00001d047330(Zm00001d047330);Zm00001d047967(Zm00001d047967)	Zm00001d005892(Zm00001d005892);Zm00001d006170(Zm00001d006170);Zm00001d010616(Zm00001d010616);Zm00001d010740(Zm00001d010740);Zm00001d020492(Zm00001d020492);Zm00001d020495(Zm00001d020495);Zm00001d024324(Zm00001d024324);Zm00001d026563(Zm00001d026563);Zm00001d032265(Zm00001d032265);Zm00001d049364(Zm00001d049364)
GO:0097237	BP	cellular response to toxic substance	2	1	3	152	0.0304629840554908	0.173385479000294	Zm00001d023859(Zm00001d023859);Zm00001d030002(Zm00001d030002)	Zm00001d029280(Zm00001d029280)
GO:0046872	MF	metal ion binding	10	10	20	2982	0.0307426318463544	0.171290507436403	Zm00001d014914(Zm00001d014914);Zm00001d018617(Zm00001d018617);Zm00001d023859(Zm00001d023859);Zm00001d030002(Zm00001d030002);Zm00001d038772(Zm00001d038772);Zm00001d039133(Zm00001d039133);Zm00001d046416(Zm00001d046416);Zm00001d047330(Zm00001d047330);Zm00001d050063(Zm00001d050063);Zm00001d051064(Zm00001d051064)	Zm00001d005766(Zm00001d005766);Zm00001d009106(Zm00001d009106);Zm00001d009985(Zm00001d009985);Zm00001d012232(Zm00001d012232);Zm00001d012981(Zm00001d012981);Zm00001d017019(Zm00001d017019);Zm00001d028752(Zm00001d028752);Zm00001d029280(Zm00001d029280);Zm00001d040046(Zm00001d040046);Zm00001d042056(Zm00001d042056)
GO:0009129	BP	pyrimidine nucleoside monophosphate metabolic process	0	1	1	7	0.0309050669578719	0.173385479000294	-	Zm00001d016489(Zm00001d016489)
GO:0009130	BP	pyrimidine nucleoside monophosphate biosynthetic process	0	1	1	7	0.0309050669578719	0.173385479000294	-	Zm00001d016489(Zm00001d016489)
GO:0018958	BP	phenol-containing compound metabolic process	1	0	1	7	0.0309050669578719	0.173385479000294	Zm00001d014914(Zm00001d014914)	-
GO:0019684	BP	photosynthesis, light reaction	2	0	2	62	0.0313204984978272	0.173385479000294	Zm00001d026523(Zm00001d026523);Zm00001d026599(Zm00001d026599)	-
GO:0034654	BP	nucleobase-containing compound biosynthetic process	3	11	14	1860	0.0316091489866488	0.173385479000294	Zm00001d010175(Zm00001d010175);Zm00001d039019(Zm00001d039019);Zm00001d047967(Zm00001d047967)	Zm00001d005892(Zm00001d005892);Zm00001d006170(Zm00001d006170);Zm00001d010616(Zm00001d010616);Zm00001d010740(Zm00001d010740);Zm00001d016489(Zm00001d016489);Zm00001d020492(Zm00001d020492);Zm00001d020495(Zm00001d020495);Zm00001d024324(Zm00001d024324);Zm00001d026563(Zm00001d026563);Zm00001d032265(Zm00001d032265);Zm00001d049364(Zm00001d049364)
GO:0043169	MF	cation binding	10	10	20	2993	0.0318680013835169	0.171290507436403	Zm00001d014914(Zm00001d014914);Zm00001d018617(Zm00001d018617);Zm00001d023859(Zm00001d023859);Zm00001d030002(Zm00001d030002);Zm00001d038772(Zm00001d038772);Zm00001d039133(Zm00001d039133);Zm00001d046416(Zm00001d046416);Zm00001d047330(Zm00001d047330);Zm00001d050063(Zm00001d050063);Zm00001d051064(Zm00001d051064)	Zm00001d005766(Zm00001d005766);Zm00001d009106(Zm00001d009106);Zm00001d009985(Zm00001d009985);Zm00001d012232(Zm00001d012232);Zm00001d012981(Zm00001d012981);Zm00001d017019(Zm00001d017019);Zm00001d028752(Zm00001d028752);Zm00001d029280(Zm00001d029280);Zm00001d040046(Zm00001d040046);Zm00001d042056(Zm00001d042056)
GO:0009538	CC	photosystem I reaction center	0	1	1	9	0.0320029496169433	0.257416395604247	-	Zm00001d013146(Zm00001d013146)
GO:0005623	CC	cell	0	2	2	80	0.033576051600554	0.257416395604247	-	Zm00001d011543(Zm00001d011543);Zm00001d021416(Zm00001d021416)
GO:0031124	BP	mRNA 3'-end processing	0	1	1	8	0.0352427950571731	0.190515399367037	-	Zm00001d016073(Zm00001d016073)
GO:1901362	BP	organic cyclic compound biosynthetic process	4	11	15	2075	0.0357866387680684	0.190691660864136	Zm00001d010175(Zm00001d010175);Zm00001d014914(Zm00001d014914);Zm00001d039019(Zm00001d039019);Zm00001d047967(Zm00001d047967)	Zm00001d005892(Zm00001d005892);Zm00001d006170(Zm00001d006170);Zm00001d010616(Zm00001d010616);Zm00001d010740(Zm00001d010740);Zm00001d016489(Zm00001d016489);Zm00001d020492(Zm00001d020492);Zm00001d020495(Zm00001d020495);Zm00001d024324(Zm00001d024324);Zm00001d026563(Zm00001d026563);Zm00001d032265(Zm00001d032265);Zm00001d049364(Zm00001d049364)
GO:0004652	MF	polynucleotide adenylyltransferase activity	0	1	1	9	0.0393152865471124	0.2028668785831	-	Zm00001d016073(Zm00001d016073)
GO:0009685	BP	gibberellin metabolic process	1	0	1	9	0.0395614524094353	0.207836926038301	Zm00001d018617(Zm00001d018617)	-
GO:0009536	CC	plastid	3	4	7	900	0.0398944009473997	0.261288948001954	Zm00001d026523(Zm00001d026523);Zm00001d026599(Zm00001d026599);Zm00001d027488(Zm00001d027488)	Zm00001d005766(Zm00001d005766);Zm00001d013146(Zm00001d013146);Zm00001d016489(Zm00001d016489);Zm00001d044558(Zm00001d044558)
GO:0046906	MF	tetrapyrrole binding	4	1	5	427	0.0409642481732519	0.203245692859596	Zm00001d026523(Zm00001d026523);Zm00001d026599(Zm00001d026599);Zm00001d030002(Zm00001d030002);Zm00001d046416(Zm00001d046416)	Zm00001d029280(Zm00001d029280)
GO:0098754	BP	detoxification	2	1	3	173	0.042187386889061	0.218135976802622	Zm00001d023859(Zm00001d023859);Zm00001d030002(Zm00001d030002)	Zm00001d029280(Zm00001d029280)
GO:0006006	BP	glucose metabolic process	1	0	1	10	0.0438611213410097	0.218135976802622	Zm00001d027488(Zm00001d027488)	-
GO:0009218	BP	pyrimidine ribonucleotide metabolic process	0	1	1	10	0.0438611213410097	0.218135976802622	-	Zm00001d016489(Zm00001d016489)
GO:0009220	BP	pyrimidine ribonucleotide biosynthetic process	0	1	1	10	0.0438611213410097	0.218135976802622	-	Zm00001d016489(Zm00001d016489)
GO:0031984	CC	organelle subcompartment	2	1	3	222	0.0454415561742528	0.261288948001954	Zm00001d026523(Zm00001d026523);Zm00001d026599(Zm00001d026599)	Zm00001d044558(Zm00001d044558)
GO:0009636	BP	response to toxic substance	2	1	3	179	0.0458994889359703	0.225038169075268	Zm00001d023859(Zm00001d023859);Zm00001d030002(Zm00001d030002)	Zm00001d029280(Zm00001d029280)
GO:0043565	MF	sequence-specific DNA binding	1	4	5	441	0.0459762933174095	0.219664512516512	Zm00001d047967(Zm00001d047967)	Zm00001d010616(Zm00001d010616);Zm00001d020492(Zm00001d020492);Zm00001d020495(Zm00001d020495);Zm00001d032265(Zm00001d032265)
GO:0006575	BP	cellular modified amino acid metabolic process	0	2	2	77	0.0464556005865835	0.225038169075268	-	Zm00001d034937(Zm00001d034937);Zm00001d035642(Zm00001d035642)
GO:0016101	BP	diterpenoid metabolic process	1	0	1	11	0.0481418838294098	0.22730281858696	Zm00001d018617(Zm00001d018617)	-
GO:0043631	BP	RNA polyadenylation	0	1	1	11	0.0481418838294098	0.22730281858696	-	Zm00001d016073(Zm00001d016073)
GO:0006091	BP	generation of precursor metabolites and energy	3	0	3	184	0.0491134303478394	0.228991368996801	Zm00001d026523(Zm00001d026523);Zm00001d026599(Zm00001d026599);Zm00001d027488(Zm00001d027488)	-
GO:0015035	MF	protein disulfide oxidoreductase activity	1	1	2	80	0.0492503374189858	0.226903340251756	Zm00001d016593(Zm00001d016593)	Zm00001d011543(Zm00001d011543)
GO:0051186	BP	cofactor metabolic process	1	3	4	315	0.0520456185571859	0.239666860763337	Zm00001d030002(Zm00001d030002)	Zm00001d029280(Zm00001d029280);Zm00001d034937(Zm00001d034937);Zm00001d035642(Zm00001d035642)
GO:0031418	MF	L-ascorbic acid binding	1	0	1	12	0.0520792247786491	0.231662758498129	Zm00001d014914(Zm00001d014914)	-
GO:0010467	BP	gene expression	4	13	17	2577	0.0544471050644507	0.246794425095264	Zm00001d010175(Zm00001d010175);Zm00001d033951(Zm00001d033951);Zm00001d039019(Zm00001d039019);Zm00001d047967(Zm00001d047967)	Zm00001d001774(Zm00001d001774);Zm00001d005892(Zm00001d005892);Zm00001d006170(Zm00001d006170);Zm00001d010616(Zm00001d010616);Zm00001d010740(Zm00001d010740);Zm00001d016073(Zm00001d016073);Zm00001d020492(Zm00001d020492);Zm00001d020495(Zm00001d020495);Zm00001d024324(Zm00001d024324);Zm00001d026563(Zm00001d026563);Zm00001d032265(Zm00001d032265);Zm00001d049364(Zm00001d049364);Zm00001d050396(Zm00001d0503…
GO:0030014	CC	CCR4-NOT complex	0	1	1	16	0.0562016264156066	0.287252757235322	-	Zm00001d001774(Zm00001d001774)
GO:0006206	BP	pyrimidine nucleobase metabolic process	0	1	1	13	0.0566470156512245	0.246794425095264	-	Zm00001d016489(Zm00001d016489)
GO:0045088	BP	regulation of innate immune response	0	1	1	13	0.0566470156512245	0.246794425095264	-	Zm00001d037914(Zm00001d037914)
GO:0050776	BP	regulation of immune response	0	1	1	13	0.0566470156512245	0.246794425095264	-	Zm00001d037914(Zm00001d037914)
GO:0048037	MF	cofactor binding	6	1	7	785	0.0586128992971694	0.239360929463649	Zm00001d014914(Zm00001d014914);Zm00001d026523(Zm00001d026523);Zm00001d026599(Zm00001d026599);Zm00001d027488(Zm00001d027488);Zm00001d030002(Zm00001d030002);Zm00001d046416(Zm00001d046416)	Zm00001d029280(Zm00001d029280)
GO:0048029	MF	monosaccharide binding	1	0	1	14	0.0604956455183738	0.239360929463649	Zm00001d014914(Zm00001d014914)	-
GO:0019725	BP	cellular homeostasis	1	2	3	201	0.0608418644951644	0.246794425095264	Zm00001d016593(Zm00001d016593)	Zm00001d011543(Zm00001d011543);Zm00001d017019(Zm00001d017019)
GO:0009814	BP	defense response, incompatible interaction	0	1	1	14	0.0608715472084833	0.246794425095264	-	Zm00001d037914(Zm00001d037914)
GO:0009902	BP	chloroplast relocation	0	1	1	14	0.0608715472084833	0.246794425095264	-	Zm00001d021416(Zm00001d021416)
GO:0019750	BP	chloroplast localization	0	1	1	14	0.0608715472084833	0.246794425095264	-	Zm00001d021416(Zm00001d021416)
GO:0051644	BP	plastid localization	0	1	1	14	0.0608715472084833	0.246794425095264	-	Zm00001d021416(Zm00001d021416)
GO:0051667	BP	establishment of plastid localization	0	1	1	14	0.0608715472084833	0.246794425095264	-	Zm00001d021416(Zm00001d021416)
GO:0090503	BP	RNA phosphodiester bond hydrolysis, exonucleolytic	0	1	1	14	0.0608715472084833	0.246794425095264	-	Zm00001d001774(Zm00001d001774)
GO:0016705	MF	oxidoreductase activity, acting on paired donors, with incorporation or reduction of molecular oxygen	3	1	4	335	0.0616256226577034	0.239360929463649	Zm00001d014914(Zm00001d014914);Zm00001d018617(Zm00001d018617);Zm00001d046416(Zm00001d046416)	Zm00001d044558(Zm00001d044558)
GO:0015036	MF	disulfide oxidoreductase activity	1	1	2	91	0.0618884751925743	0.239360929463649	Zm00001d016593(Zm00001d016593)	Zm00001d011543(Zm00001d011543)
GO:0051213	MF	dioxygenase activity	2	0	2	92	0.0630873767578609	0.239360929463649	Zm00001d014914(Zm00001d014914);Zm00001d018617(Zm00001d018617)	-
GO:0000175	MF	3'-5'-exoribonuclease activity	0	1	1	16	0.0688385141339038	0.248674793587691	-	Zm00001d001774(Zm00001d001774)
GO:0002682	BP	regulation of immune system process	0	1	1	16	0.0692649446001071	0.277804562750967	-	Zm00001d037914(Zm00001d037914)
GO:0019205	MF	nucleobase-containing compound kinase activity	0	1	1	17	0.0729825642617349	0.248674793587691	-	Zm00001d016489(Zm00001d016489)
GO:0043231	CC	intracellular membrane-bounded organelle	7	13	20	4180	0.0754900759209482	0.317639172202152	Zm00001d010175(Zm00001d010175);Zm00001d016593(Zm00001d016593);Zm00001d026523(Zm00001d026523);Zm00001d026599(Zm00001d026599);Zm00001d027488(Zm00001d027488);Zm00001d033951(Zm00001d033951);Zm00001d039019(Zm00001d039019)	Zm00001d001774(Zm00001d001774);Zm00001d005766(Zm00001d005766);Zm00001d005892(Zm00001d005892);Zm00001d006170(Zm00001d006170);Zm00001d013146(Zm00001d013146);Zm00001d016073(Zm00001d016073);Zm00001d016489(Zm00001d016489);Zm00001d017397(Zm00001d017397);Zm00001d024324(Zm00001d024324);Zm00001d026563(Zm00001d026563);Zm00001d040046(Zm00001d040046);Zm00001d044558(Zm00001d044558);Zm00001d049364(Zm00001d0493…
GO:0016765	MF	transferase activity, transferring alkyl or aryl (other than methyl) groups	0	2	2	102	0.0754972925623115	0.248674793587691	-	Zm00001d034937(Zm00001d034937);Zm00001d035642(Zm00001d035642)
GO:0016667	MF	oxidoreductase activity, acting on a sulfur group of donors	1	1	2	103	0.0767784222982	0.248674793587691	Zm00001d016593(Zm00001d016593)	Zm00001d011543(Zm00001d011543)
GO:0004532	MF	exoribonuclease activity	0	1	1	18	0.0771084631279663	0.248674793587691	-	Zm00001d001774(Zm00001d001774)
GO:0016896	MF	exoribonuclease activity, producing 5'-phosphomonoesters	0	1	1	18	0.0771084631279663	0.248674793587691	-	Zm00001d001774(Zm00001d001774)
GO:0002831	BP	regulation of response to biotic stimulus	0	1	1	18	0.0775846543611308	0.30144870913231	-	Zm00001d037914(Zm00001d037914)
GO:0006221	BP	pyrimidine nucleotide biosynthetic process	0	1	1	18	0.0775846543611308	0.30144870913231	-	Zm00001d016489(Zm00001d016489)
GO:0007033	BP	vacuole organization	1	0	1	18	0.0775846543611308	0.30144870913231	Zm00001d014914(Zm00001d014914)	-
GO:0042744	BP	hydrogen peroxide catabolic process	1	1	2	105	0.0801500474705496	0.305060894964439	Zm00001d030002(Zm00001d030002)	Zm00001d029280(Zm00001d029280)
GO:0045454	BP	cell redox homeostasis	1	1	2	105	0.0801500474705496	0.305060894964439	Zm00001d016593(Zm00001d016593)	Zm00001d011543(Zm00001d011543)
GO:0070566	MF	adenylyltransferase activity	0	1	1	19	0.0812162889597405	0.255534177458696	-	Zm00001d016073(Zm00001d016073)
GO:0006220	BP	pyrimidine nucleotide metabolic process	0	1	1	19	0.0817170751095928	0.30788352541291	-	Zm00001d016489(Zm00001d016489)
GO:0070887	BP	cellular response to chemical stimulus	2	2	4	369	0.0825955628814591	0.308081449547842	Zm00001d023859(Zm00001d023859);Zm00001d030002(Zm00001d030002)	Zm00001d017397(Zm00001d017397);Zm00001d029280(Zm00001d029280)
GO:0009535	CC	chloroplast thylakoid membrane	2	0	2	133	0.0828623927483874	0.317639172202152	Zm00001d026523(Zm00001d026523);Zm00001d026599(Zm00001d026599)	-
GO:0055035	CC	plastid thylakoid membrane	2	0	2	133	0.0828623927483874	0.317639172202152	Zm00001d026523(Zm00001d026523);Zm00001d026599(Zm00001d026599)	-
GO:0016114	BP	terpenoid biosynthetic process	0	1	1	20	0.0858313117520338	0.313873326308908	-	Zm00001d044558(Zm00001d044558)
GO:0043094	BP	cellular metabolic compound salvage	0	1	1	20	0.0858313117520338	0.313873326308908	-	Zm00001d016489(Zm00001d016489)
GO:0042743	BP	hydrogen peroxide metabolic process	1	1	2	110	0.0867867587231625	0.314286029162521	Zm00001d030002(Zm00001d030002)	Zm00001d029280(Zm00001d029280)
GO:0009259	BP	ribonucleotide metabolic process	1	1	2	113	0.0908463802686105	0.319676413586714	Zm00001d027488(Zm00001d027488)	Zm00001d016489(Zm00001d016489)
GO:0017001	BP	antibiotic catabolic process	1	1	2	113	0.0908463802686105	0.319676413586714	Zm00001d030002(Zm00001d030002)	Zm00001d029280(Zm00001d029280)
GO:0019693	BP	ribose phosphate metabolic process	1	1	2	113	0.0908463802686105	0.319676413586714	Zm00001d027488(Zm00001d027488)	Zm00001d016489(Zm00001d016489)
GO:0051187	BP	cofactor catabolic process	1	1	2	114	0.0922120299020936	0.321449412649354	Zm00001d030002(Zm00001d030002)	Zm00001d029280(Zm00001d029280)
GO:0009813	BP	flavonoid biosynthetic process	2	0	2	117	0.0963451869784643	0.332531877222793	Zm00001d014914(Zm00001d014914);Zm00001d045055(Zm00001d045055)	-
GO:0016796	MF	exonuclease activity, active with either ribo- or deoxyribonucleic acids and producing 5'-phosphomonoesters	0	1	1	23	0.0974684149068672	0.299367274356806	-	Zm00001d001774(Zm00001d001774)
GO:0032101	BP	regulation of response to external stimulus	0	1	1	23	0.09806570105766	0.332531877222793	-	Zm00001d037914(Zm00001d037914)
GO:0051656	BP	establishment of organelle localization	0	1	1	23	0.09806570105766	0.332531877222793	-	Zm00001d021416(Zm00001d021416)
GO:0016620	MF	oxidoreductase activity, acting on the aldehyde or oxo group of donors, NAD or NADP as acceptor	1	0	1	24	0.101487037414526	0.304461112243578	Zm00001d027488(Zm00001d027488)	-
GO:0009812	BP	flavonoid metabolic process	2	0	2	121	0.101937622367638	0.334090156964665	Zm00001d014914(Zm00001d014914);Zm00001d045055(Zm00001d045055)	-
GO:0016999	BP	antibiotic metabolic process	1	1	2	121	0.101937622367638	0.334090156964665	Zm00001d030002(Zm00001d030002)	Zm00001d029280(Zm00001d029280)
GO:0044255	BP	cellular lipid metabolic process	2	1	3	251	0.101979688192156	0.334090156964665	Zm00001d018617(Zm00001d018617);Zm00001d052931(Zm00001d052931)	Zm00001d044558(Zm00001d044558)
GO:0009156	BP	ribonucleoside monophosphate biosynthetic process	0	1	1	24	0.102107983629951	0.334090156964665	-	Zm00001d016489(Zm00001d016489)
GO:0005634	CC	nucleus	3	8	11	2039	0.102665158838614	0.325567167912852	Zm00001d010175(Zm00001d010175);Zm00001d016593(Zm00001d016593);Zm00001d039019(Zm00001d039019)	Zm00001d001774(Zm00001d001774);Zm00001d005892(Zm00001d005892);Zm00001d006170(Zm00001d006170);Zm00001d016073(Zm00001d016073);Zm00001d024324(Zm00001d024324);Zm00001d026563(Zm00001d026563);Zm00001d040046(Zm00001d040046);Zm00001d049364(Zm00001d049364)
GO:0043227	CC	membrane-bounded organelle	7	13	20	4326	0.103622340357125	0.325567167912852	Zm00001d010175(Zm00001d010175);Zm00001d016593(Zm00001d016593);Zm00001d026523(Zm00001d026523);Zm00001d026599(Zm00001d026599);Zm00001d027488(Zm00001d027488);Zm00001d033951(Zm00001d033951);Zm00001d039019(Zm00001d039019)	Zm00001d001774(Zm00001d001774);Zm00001d005766(Zm00001d005766);Zm00001d005892(Zm00001d005892);Zm00001d006170(Zm00001d006170);Zm00001d013146(Zm00001d013146);Zm00001d016073(Zm00001d016073);Zm00001d016489(Zm00001d016489);Zm00001d017397(Zm00001d017397);Zm00001d024324(Zm00001d024324);Zm00001d026563(Zm00001d026563);Zm00001d040046(Zm00001d040046);Zm00001d044558(Zm00001d044558);Zm00001d049364(Zm00001d0493…
GO:0009161	BP	ribonucleoside monophosphate metabolic process	0	1	1	25	0.106132471617523	0.340559059585884	-	Zm00001d016489(Zm00001d016489)
GO:0042651	CC	thylakoid membrane	2	0	2	154	0.106163206928104	0.325567167912852	Zm00001d026523(Zm00001d026523);Zm00001d026599(Zm00001d026599)	-
GO:0070647	BP	protein modification by small protein conjugation or removal	1	2	3	256	0.10658844094485	0.340559059585884	Zm00001d050063(Zm00001d050063)	Zm00001d031668(Zm00001d031668);Zm00001d040046(Zm00001d040046)
GO:0009112	BP	nucleobase metabolic process	0	1	1	26	0.110139241936055	0.340559059585884	-	Zm00001d016489(Zm00001d016489)
GO:0009124	BP	nucleoside monophosphate biosynthetic process	0	1	1	26	0.110139241936055	0.340559059585884	-	Zm00001d016489(Zm00001d016489)
GO:0072593	BP	reactive oxygen species metabolic process	1	1	2	127	0.110491107061124	0.340559059585884	Zm00001d030002(Zm00001d030002)	Zm00001d029280(Zm00001d029280)
GO:0000288	BP	nuclear-transcribed mRNA catabolic process, deadenylation-dependent decay	0	1	1	27	0.114128371174894	0.340559059585884	-	Zm00001d001774(Zm00001d001774)
GO:0006096	BP	glycolytic process	1	0	1	27	0.114128371174894	0.340559059585884	Zm00001d027488(Zm00001d027488)	-
GO:0006757	BP	ATP generation from ADP	1	0	1	27	0.114128371174894	0.340559059585884	Zm00001d027488(Zm00001d027488)	-
GO:0006857	BP	oligopeptide transport	0	1	1	27	0.114128371174894	0.340559059585884	-	Zm00001d042473(Zm00001d042473)
GO:0009123	BP	nucleoside monophosphate metabolic process	0	1	1	27	0.114128371174894	0.340559059585884	-	Zm00001d016489(Zm00001d016489)
GO:0046031	BP	ADP metabolic process	1	0	1	27	0.114128371174894	0.340559059585884	Zm00001d027488(Zm00001d027488)	-
GO:0009522	CC	photosystem I	0	1	1	34	0.115750418887669	0.332782454302049	-	Zm00001d013146(Zm00001d013146)
GO:0009135	BP	purine nucleoside diphosphate metabolic process	1	0	1	28	0.118099935598415	0.344150593579756	Zm00001d027488(Zm00001d027488)	-
GO:0009179	BP	purine ribonucleoside diphosphate metabolic process	1	0	1	28	0.118099935598415	0.344150593579756	Zm00001d027488(Zm00001d027488)	-
GO:0009185	BP	ribonucleoside diphosphate metabolic process	1	0	1	28	0.118099935598415	0.344150593579756	Zm00001d027488(Zm00001d027488)	-
GO:0048519	BP	negative regulation of biological process	1	2	3	272	0.121874217059512	0.35020112429208	Zm00001d040028(Zm00001d040028)	Zm00001d001774(Zm00001d001774);Zm00001d016073(Zm00001d016073)
GO:0006165	BP	nucleoside diphosphate phosphorylation	1	0	1	29	0.122054011147374	0.35020112429208	Zm00001d027488(Zm00001d027488)	-
GO:0001510	BP	RNA methylation	0	1	1	30	0.125990673440251	0.35873680300163	-	Zm00001d050396(Zm00001d050396)
GO:0009117	BP	nucleotide metabolic process	1	1	2	139	0.128133582599059	0.358936512369821	Zm00001d027488(Zm00001d027488)	Zm00001d016489(Zm00001d016489)
GO:0006955	BP	immune response	0	1	1	31	0.1299099977746	0.358936512369821	-	Zm00001d037914(Zm00001d037914)
GO:0016579	BP	protein deubiquitination	0	1	1	31	0.1299099977746	0.358936512369821	-	Zm00001d031668(Zm00001d031668)
GO:0045087	BP	innate immune response	0	1	1	31	0.1299099977746	0.358936512369821	-	Zm00001d037914(Zm00001d037914)
GO:0006753	BP	nucleoside phosphate metabolic process	1	1	2	141	0.1311368822844	0.359078403272551	Zm00001d027488(Zm00001d027488)	Zm00001d016489(Zm00001d016489)
GO:0046483	BP	heterocycle metabolic process	7	15	22	3944	0.133785177936766	0.359078403272551	Zm00001d010175(Zm00001d010175);Zm00001d014914(Zm00001d014914);Zm00001d027488(Zm00001d027488);Zm00001d039019(Zm00001d039019);Zm00001d039061(Zm00001d039061);Zm00001d039133(Zm00001d039133);Zm00001d047967(Zm00001d047967)	Zm00001d001774(Zm00001d001774);Zm00001d005892(Zm00001d005892);Zm00001d006170(Zm00001d006170);Zm00001d010616(Zm00001d010616);Zm00001d010740(Zm00001d010740);Zm00001d012981(Zm00001d012981);Zm00001d016073(Zm00001d016073);Zm00001d016489(Zm00001d016489);Zm00001d020492(Zm00001d020492);Zm00001d020495(Zm00001d020495);Zm00001d024324(Zm00001d024324);Zm00001d026563(Zm00001d026563);Zm00001d032265(Zm00001d0322…
GO:0019318	BP	hexose metabolic process	1	0	1	32	0.133812059128377	0.359078403272551	Zm00001d027488(Zm00001d027488)	-
GO:0072528	BP	pyrimidine-containing compound biosynthetic process	0	1	1	32	0.133812059128377	0.359078403272551	-	Zm00001d016489(Zm00001d016489)
GO:0044550	BP	secondary metabolite biosynthetic process	2	0	2	145	0.137192564602393	0.364262097135865	Zm00001d014914(Zm00001d014914);Zm00001d046416(Zm00001d046416)	-
GO:0031123	BP	RNA 3'-end processing	0	1	1	33	0.137696932161279	0.364262097135865	-	Zm00001d016073(Zm00001d016073)
GO:0009132	BP	nucleoside diphosphate metabolic process	1	0	1	34	0.141564691216062	0.366691873774938	Zm00001d027488(Zm00001d027488)	-
GO:0046939	BP	nucleotide phosphorylation	1	0	1	34	0.141564691216062	0.366691873774938	Zm00001d027488(Zm00001d027488)	-
GO:0070646	BP	protein modification by small protein removal	0	1	1	34	0.141564691216062	0.366691873774938	-	Zm00001d031668(Zm00001d031668)
GO:0008408	MF	3'-5' exonuclease activity	0	1	1	35	0.144546133436624	0.415680812375147	-	Zm00001d001774(Zm00001d001774)
GO:0009056	BP	catabolic process	3	3	6	798	0.14477043922919	0.368979238430684	Zm00001d027488(Zm00001d027488);Zm00001d030002(Zm00001d030002);Zm00001d050063(Zm00001d050063)	Zm00001d001774(Zm00001d001774);Zm00001d029280(Zm00001d029280);Zm00001d040046(Zm00001d040046)
GO:0004857	MF	enzyme inhibitor activity	2	0	2	151	0.14500493454947	0.415680812375147	Zm00001d016510(Zm00001d016510);Zm00001d040028(Zm00001d040028)	-
GO:0009507	CC	chloroplast	2	2	4	566	0.145306285698529	0.393181714243078	Zm00001d026523(Zm00001d026523);Zm00001d026599(Zm00001d026599)	Zm00001d016489(Zm00001d016489);Zm00001d044558(Zm00001d044558)
GO:0002376	BP	immune system process	0	1	1	35	0.145415410319867	0.368979238430684	-	Zm00001d037914(Zm00001d037914)
GO:0031347	BP	regulation of defense response	0	1	1	35	0.145415410319867	0.368979238430684	-	Zm00001d037914(Zm00001d037914)
GO:0043086	BP	negative regulation of catalytic activity	2	0	2	152	0.147936819646481	0.372840768433362	Zm00001d016510(Zm00001d016510);Zm00001d040028(Zm00001d040028)	-
GO:0004867	MF	serine-type endopeptidase inhibitor activity	1	0	1	36	0.148358370374694	0.416048473442075	Zm00001d040028(Zm00001d040028)	-
GO:0006979	BP	response to oxidative stress	1	1	2	154	0.151038502166678	0.37507078001165	Zm00001d030002(Zm00001d030002)	Zm00001d029280(Zm00001d029280)
GO:0044271	BP	cellular nitrogen compound biosynthetic process	4	11	15	2551	0.152268424951362	0.37507078001165	Zm00001d010175(Zm00001d010175);Zm00001d033951(Zm00001d033951);Zm00001d039019(Zm00001d039019);Zm00001d047967(Zm00001d047967)	Zm00001d005892(Zm00001d005892);Zm00001d006170(Zm00001d006170);Zm00001d010616(Zm00001d010616);Zm00001d010740(Zm00001d010740);Zm00001d016489(Zm00001d016489);Zm00001d020492(Zm00001d020492);Zm00001d020495(Zm00001d020495);Zm00001d024324(Zm00001d024324);Zm00001d026563(Zm00001d026563);Zm00001d032265(Zm00001d032265);Zm00001d049364(Zm00001d049364)
GO:0044092	BP	negative regulation of molecular function	2	0	2	155	0.152594356601195	0.37507078001165	Zm00001d016510(Zm00001d016510);Zm00001d040028(Zm00001d040028)	-
GO:0006090	BP	pyruvate metabolic process	1	0	1	37	0.1530660232129	0.37507078001165	Zm00001d027488(Zm00001d027488)	-
GO:0006725	BP	cellular aromatic compound metabolic process	7	15	22	4014	0.154656249175951	0.37507078001165	Zm00001d010175(Zm00001d010175);Zm00001d014914(Zm00001d014914);Zm00001d027488(Zm00001d027488);Zm00001d039019(Zm00001d039019);Zm00001d039061(Zm00001d039061);Zm00001d039133(Zm00001d039133);Zm00001d047967(Zm00001d047967)	Zm00001d001774(Zm00001d001774);Zm00001d005892(Zm00001d005892);Zm00001d006170(Zm00001d006170);Zm00001d010616(Zm00001d010616);Zm00001d010740(Zm00001d010740);Zm00001d012981(Zm00001d012981);Zm00001d016073(Zm00001d016073);Zm00001d016489(Zm00001d016489);Zm00001d020492(Zm00001d020492);Zm00001d020495(Zm00001d020495);Zm00001d024324(Zm00001d024324);Zm00001d026563(Zm00001d026563);Zm00001d032265(Zm00001d0322…
GO:0006139	BP	nucleobase-containing compound metabolic process	6	15	21	3805	0.155563796895606	0.37507078001165	Zm00001d010175(Zm00001d010175);Zm00001d027488(Zm00001d027488);Zm00001d039019(Zm00001d039019);Zm00001d039061(Zm00001d039061);Zm00001d039133(Zm00001d039133);Zm00001d047967(Zm00001d047967)	Zm00001d001774(Zm00001d001774);Zm00001d005892(Zm00001d005892);Zm00001d006170(Zm00001d006170);Zm00001d010616(Zm00001d010616);Zm00001d010740(Zm00001d010740);Zm00001d012981(Zm00001d012981);Zm00001d016073(Zm00001d016073);Zm00001d016489(Zm00001d016489);Zm00001d020492(Zm00001d020492);Zm00001d020495(Zm00001d020495);Zm00001d024324(Zm00001d024324);Zm00001d026563(Zm00001d026563);Zm00001d032265(Zm00001d0322…
GO:0009199	BP	ribonucleoside triphosphate metabolic process	0	1	1	38	0.156866063490127	0.37507078001165	-	Zm00001d016489(Zm00001d016489)
GO:0009201	BP	ribonucleoside triphosphate biosynthetic process	0	1	1	38	0.156866063490127	0.37507078001165	-	Zm00001d016489(Zm00001d016489)
GO:0042221	BP	response to chemical	2	3	5	642	0.158426920844055	0.376390073088105	Zm00001d023859(Zm00001d023859);Zm00001d030002(Zm00001d030002)	Zm00001d017397(Zm00001d017397);Zm00001d029280(Zm00001d029280);Zm00001d033463(Zm00001d033463)
GO:0016903	MF	oxidoreductase activity, acting on the aldehyde or oxo group of donors	1	0	1	39	0.159695047486297	0.438311938845369	Zm00001d027488(Zm00001d027488)	-
GO:0009142	BP	nucleoside triphosphate biosynthetic process	0	1	1	39	0.160649356794979	0.379254494205869	-	Zm00001d016489(Zm00001d016489)
GO:0009733	BP	response to auxin	0	2	2	161	0.161995966693552	0.380028274067264	-	Zm00001d017397(Zm00001d017397);Zm00001d033463(Zm00001d033463)
GO:0000956	BP	nuclear-transcribed mRNA catabolic process	0	1	1	40	0.164415975596124	0.382623360421883	-	Zm00001d001774(Zm00001d001774)
GO:0006790	BP	sulfur compound metabolic process	0	2	2	163	0.165153782916684	0.382623360421883	-	Zm00001d034937(Zm00001d034937);Zm00001d035642(Zm00001d035642)
GO:0051287	MF	NAD binding	1	0	1	41	0.167170188558267	0.449269881750343	Zm00001d027488(Zm00001d027488)	-
GO:0009141	BP	nucleoside triphosphate metabolic process	0	1	1	41	0.16816599205442	0.382952909273904	-	Zm00001d016489(Zm00001d016489)
GO:0009658	BP	chloroplast organization	0	1	1	41	0.16816599205442	0.382952909273904	-	Zm00001d021416(Zm00001d021416)
GO:0044248	BP	cellular catabolic process	2	3	5	656	0.168653934747349	0.382952909273904	Zm00001d030002(Zm00001d030002);Zm00001d050063(Zm00001d050063)	Zm00001d001774(Zm00001d001774);Zm00001d029280(Zm00001d029280);Zm00001d040046(Zm00001d040046)
GO:1901360	BP	organic cyclic compound metabolic process	7	15	22	4060	0.169402761475051	0.382952909273904	Zm00001d010175(Zm00001d010175);Zm00001d014914(Zm00001d014914);Zm00001d027488(Zm00001d027488);Zm00001d039019(Zm00001d039019);Zm00001d039061(Zm00001d039061);Zm00001d039133(Zm00001d039133);Zm00001d047967(Zm00001d047967)	Zm00001d001774(Zm00001d001774);Zm00001d005892(Zm00001d005892);Zm00001d006170(Zm00001d006170);Zm00001d010616(Zm00001d010616);Zm00001d010740(Zm00001d010740);Zm00001d012981(Zm00001d012981);Zm00001d016073(Zm00001d016073);Zm00001d016489(Zm00001d016489);Zm00001d020492(Zm00001d020492);Zm00001d020495(Zm00001d020495);Zm00001d024324(Zm00001d024324);Zm00001d026563(Zm00001d026563);Zm00001d032265(Zm00001d0322…
GO:0044265	BP	cellular macromolecule catabolic process	1	2	3	320	0.172014242753807	0.386513931007049	Zm00001d050063(Zm00001d050063)	Zm00001d001774(Zm00001d001774);Zm00001d040046(Zm00001d040046)
GO:0008152	BP	metabolic process	21	26	47	9741	0.173737182751054	0.388047719557744	Zm00001d010175(Zm00001d010175);Zm00001d014914(Zm00001d014914);Zm00001d016593(Zm00001d016593);Zm00001d018617(Zm00001d018617);Zm00001d023859(Zm00001d023859);Zm00001d026523(Zm00001d026523);Zm00001d026599(Zm00001d026599);Zm00001d027488(Zm00001d027488);Zm00001d028410(Zm00001d028410);Zm00001d030002(Zm00001d030002);Zm00001d033951(Zm00001d033951);Zm00001d038553(Zm00001d038553);Zm00001d039019(Zm00001d0390…	Zm00001d001774(Zm00001d001774);Zm00001d005892(Zm00001d005892);Zm00001d006170(Zm00001d006170);Zm00001d010616(Zm00001d010616);Zm00001d010740(Zm00001d010740);Zm00001d011543(Zm00001d011543);Zm00001d012981(Zm00001d012981);Zm00001d013146(Zm00001d013146);Zm00001d016073(Zm00001d016073);Zm00001d016489(Zm00001d016489);Zm00001d020492(Zm00001d020492);Zm00001d020495(Zm00001d020495);Zm00001d024324(Zm00001d0243…
GO:0072527	BP	pyrimidine-containing compound metabolic process	0	1	1	43	0.17561650505455	0.389910454674685	-	Zm00001d016489(Zm00001d016489)
GO:0009055	MF	electron transfer activity	1	1	2	171	0.176238288273889	0.463974269129217	Zm00001d016593(Zm00001d016593)	Zm00001d011543(Zm00001d011543)
GO:0034641	BP	cellular nitrogen compound metabolic process	7	17	24	4514	0.177709203198039	0.392222087531767	Zm00001d010175(Zm00001d010175);Zm00001d027488(Zm00001d027488);Zm00001d033951(Zm00001d033951);Zm00001d039019(Zm00001d039019);Zm00001d039061(Zm00001d039061);Zm00001d039133(Zm00001d039133);Zm00001d047967(Zm00001d047967)	Zm00001d001774(Zm00001d001774);Zm00001d005892(Zm00001d005892);Zm00001d006170(Zm00001d006170);Zm00001d010616(Zm00001d010616);Zm00001d010740(Zm00001d010740);Zm00001d012981(Zm00001d012981);Zm00001d016073(Zm00001d016073);Zm00001d016489(Zm00001d016489);Zm00001d020492(Zm00001d020492);Zm00001d020495(Zm00001d020495);Zm00001d024324(Zm00001d024324);Zm00001d026563(Zm00001d026563);Zm00001d032265(Zm00001d0322…
GO:0006402	BP	mRNA catabolic process	0	1	1	44	0.179317144390578	0.393442910927562	-	Zm00001d001774(Zm00001d001774)
GO:0005576	CC	extracellular region	2	1	3	409	0.182117262051725	0.465410780798853	Zm00001d030002(Zm00001d030002);Zm00001d040028(Zm00001d040028)	Zm00001d029280(Zm00001d029280)
GO:0080134	BP	regulation of response to stress	0	1	1	45	0.183001466974683	0.399178638488636	-	Zm00001d037914(Zm00001d037914)
GO:0016651	MF	oxidoreductase activity, acting on NAD(P)H	1	0	1	47	0.189205158366605	0.47808339745729	Zm00001d023859(Zm00001d023859)	-
GO:0008299	BP	isoprenoid biosynthetic process	0	1	1	48	0.193957239125292	0.412306664694975	-	Zm00001d044558(Zm00001d044558)
GO:0009657	BP	plastid organization	0	1	1	48	0.193957239125292	0.412306664694975	-	Zm00001d021416(Zm00001d021416)
GO:0010951	BP	negative regulation of endopeptidase activity	1	0	1	48	0.193957239125292	0.412306664694975	Zm00001d040028(Zm00001d040028)	-
GO:0052548	BP	regulation of endopeptidase activity	1	0	1	48	0.193957239125292	0.412306664694975	Zm00001d040028(Zm00001d040028)	-
GO:0016071	BP	mRNA metabolic process	0	2	2	182	0.195652224265444	0.412306664694975	-	Zm00001d001774(Zm00001d001774);Zm00001d016073(Zm00001d016073)
GO:0019748	BP	secondary metabolic process	2	0	2	182	0.195652224265444	0.412306664694975	Zm00001d014914(Zm00001d014914);Zm00001d046416(Zm00001d046416)	-
GO:0004866	MF	endopeptidase inhibitor activity	1	0	1	49	0.196421860970825	0.47808339745729	Zm00001d040028(Zm00001d040028)	-
GO:0050661	MF	NADP binding	1	0	1	49	0.196421860970825	0.47808339745729	Zm00001d027488(Zm00001d027488)	-
GO:0061135	MF	endopeptidase regulator activity	1	0	1	49	0.196421860970825	0.47808339745729	Zm00001d040028(Zm00001d040028)	-
GO:0006401	BP	RNA catabolic process	0	1	1	50	0.201180790569315	0.420723833912255	-	Zm00001d001774(Zm00001d001774)
GO:0046916	BP	cellular transition metal ion homeostasis	0	1	1	51	0.204768685638943	0.420723833912255	-	Zm00001d017019(Zm00001d017019)
GO:0006511	BP	ubiquitin-dependent protein catabolic process	1	1	2	188	0.205436412192204	0.420723833912255	Zm00001d050063(Zm00001d050063)	Zm00001d040046(Zm00001d040046)
GO:0009058	BP	biosynthetic process	7	12	19	3528	0.207169146596621	0.420723833912255	Zm00001d010175(Zm00001d010175);Zm00001d014914(Zm00001d014914);Zm00001d033951(Zm00001d033951);Zm00001d039019(Zm00001d039019);Zm00001d045055(Zm00001d045055);Zm00001d046416(Zm00001d046416);Zm00001d047967(Zm00001d047967)	Zm00001d005892(Zm00001d005892);Zm00001d006170(Zm00001d006170);Zm00001d010616(Zm00001d010616);Zm00001d010740(Zm00001d010740);Zm00001d016489(Zm00001d016489);Zm00001d020492(Zm00001d020492);Zm00001d020495(Zm00001d020495);Zm00001d024324(Zm00001d024324);Zm00001d026563(Zm00001d026563);Zm00001d032265(Zm00001d032265);Zm00001d044558(Zm00001d044558);Zm00001d049364(Zm00001d049364)
GO:0006875	BP	cellular metal ion homeostasis	0	1	1	52	0.208340752182957	0.420723833912255	-	Zm00001d017019(Zm00001d017019)
GO:0009699	BP	phenylpropanoid biosynthetic process	1	0	1	52	0.208340752182957	0.420723833912255	Zm00001d014914(Zm00001d014914)	-
GO:0030414	MF	peptidase inhibitor activity	1	0	1	53	0.210666140426755	0.493397829936816	Zm00001d040028(Zm00001d040028)	-
GO:0061134	MF	peptidase regulator activity	1	0	1	53	0.210666140426755	0.493397829936816	Zm00001d040028(Zm00001d040028)	-
GO:0010466	BP	negative regulation of peptidase activity	1	0	1	53	0.211897058767086	0.420723833912255	Zm00001d040028(Zm00001d040028)	-
GO:0045861	BP	negative regulation of proteolysis	1	0	1	53	0.211897058767086	0.420723833912255	Zm00001d040028(Zm00001d040028)	-
GO:0052547	BP	regulation of peptidase activity	1	0	1	53	0.211897058767086	0.420723833912255	Zm00001d040028(Zm00001d040028)	-
GO:0019941	BP	modification-dependent protein catabolic process	1	1	2	192	0.211990714811473	0.420723833912255	Zm00001d050063(Zm00001d050063)	Zm00001d040046(Zm00001d040046)
GO:0017144	BP	drug metabolic process	2	1	3	356	0.212923082215858	0.420723833912255	Zm00001d014914(Zm00001d014914);Zm00001d030002(Zm00001d030002)	Zm00001d029280(Zm00001d029280)
GO:0006952	BP	defense response	0	2	2	193	0.213632813306876	0.420723833912255	-	Zm00001d012321(Zm00001d012321);Zm00001d037914(Zm00001d037914)
GO:0004527	MF	exonuclease activity	0	1	1	54	0.214188205243889	0.493397829936816	-	Zm00001d001774(Zm00001d001774)
GO:0051346	BP	negative regulation of hydrolase activity	1	0	1	54	0.215437673665525	0.420723833912255	Zm00001d040028(Zm00001d040028)	-
GO:0051640	BP	organelle localization	0	1	1	54	0.215437673665525	0.420723833912255	-	Zm00001d021416(Zm00001d021416)
GO:1901576	BP	organic substance biosynthetic process	6	12	18	3344	0.218174723359652	0.423849853193491	Zm00001d010175(Zm00001d010175);Zm00001d014914(Zm00001d014914);Zm00001d033951(Zm00001d033951);Zm00001d039019(Zm00001d039019);Zm00001d045055(Zm00001d045055);Zm00001d047967(Zm00001d047967)	Zm00001d005892(Zm00001d005892);Zm00001d006170(Zm00001d006170);Zm00001d010616(Zm00001d010616);Zm00001d010740(Zm00001d010740);Zm00001d016489(Zm00001d016489);Zm00001d020492(Zm00001d020492);Zm00001d020495(Zm00001d020495);Zm00001d024324(Zm00001d024324);Zm00001d026563(Zm00001d026563);Zm00001d032265(Zm00001d032265);Zm00001d044558(Zm00001d044558);Zm00001d049364(Zm00001d049364)
GO:0043632	BP	modification-dependent macromolecule catabolic process	1	1	2	197	0.220213977581685	0.4255948893159	Zm00001d050063(Zm00001d050063)	Zm00001d040046(Zm00001d040046)
GO:0010605	BP	negative regulation of macromolecule metabolic process	1	1	2	200	0.225162056070138	0.431640006123297	Zm00001d040028(Zm00001d040028)	Zm00001d001774(Zm00001d001774)
GO:0055076	BP	transition metal ion homeostasis	0	1	1	57	0.225966046641128	0.431640006123297	-	Zm00001d017019(Zm00001d017019)
GO:0055086	BP	nucleobase-containing small molecule metabolic process	1	1	2	201	0.226813515281947	0.431640006123297	Zm00001d027488(Zm00001d027488)	Zm00001d016489(Zm00001d016489)
GO:0043229	CC	intracellular organelle	7	13	20	4764	0.228102385309047	0.515343488477843	Zm00001d010175(Zm00001d010175);Zm00001d016593(Zm00001d016593);Zm00001d026523(Zm00001d026523);Zm00001d026599(Zm00001d026599);Zm00001d027488(Zm00001d027488);Zm00001d033951(Zm00001d033951);Zm00001d039019(Zm00001d039019)	Zm00001d001774(Zm00001d001774);Zm00001d005766(Zm00001d005766);Zm00001d005892(Zm00001d005892);Zm00001d006170(Zm00001d006170);Zm00001d013146(Zm00001d013146);Zm00001d016073(Zm00001d016073);Zm00001d016489(Zm00001d016489);Zm00001d017397(Zm00001d017397);Zm00001d024324(Zm00001d024324);Zm00001d026563(Zm00001d026563);Zm00001d040046(Zm00001d040046);Zm00001d044558(Zm00001d044558);Zm00001d049364(Zm00001d0493…
GO:0009505	CC	plant-type cell wall	0	1	1	72	0.229683265846837	0.515343488477843	-	Zm00001d029280(Zm00001d029280)
GO:0055065	BP	metal ion homeostasis	0	1	1	59	0.23290774221456	0.435705753887834	-	Zm00001d017019(Zm00001d017019)
GO:1901617	BP	organic hydroxy compound biosynthetic process	1	0	1	59	0.23290774221456	0.435705753887834	Zm00001d014914(Zm00001d014914)	-
GO:0009892	BP	negative regulation of metabolic process	1	1	2	205	0.23342875238436	0.435705753887834	Zm00001d040028(Zm00001d040028)	Zm00001d001774(Zm00001d001774)
GO:0009521	CC	photosystem	0	1	1	74	0.23526550560945	0.515343488477843	-	Zm00001d013146(Zm00001d013146)
GO:0030162	BP	regulation of proteolysis	1	0	1	60	0.236355624583609	0.435705753887834	Zm00001d040028(Zm00001d040028)	-
GO:0034655	BP	nucleobase-containing compound catabolic process	0	1	1	60	0.236355624583609	0.435705753887834	-	Zm00001d001774(Zm00001d001774)
GO:0090304	BP	nucleic acid metabolic process	5	14	19	3602	0.236979075784503	0.435705753887834	Zm00001d010175(Zm00001d010175);Zm00001d039019(Zm00001d039019);Zm00001d039061(Zm00001d039061);Zm00001d039133(Zm00001d039133);Zm00001d047967(Zm00001d047967)	Zm00001d001774(Zm00001d001774);Zm00001d005892(Zm00001d005892);Zm00001d006170(Zm00001d006170);Zm00001d010616(Zm00001d010616);Zm00001d010740(Zm00001d010740);Zm00001d012981(Zm00001d012981);Zm00001d016073(Zm00001d016073);Zm00001d020492(Zm00001d020492);Zm00001d020495(Zm00001d020495);Zm00001d024324(Zm00001d024324);Zm00001d026563(Zm00001d026563);Zm00001d032265(Zm00001d032265);Zm00001d049364(Zm00001d0493…
GO:0034645	BP	cellular macromolecule biosynthetic process	4	10	14	2548	0.237126723965765	0.435705753887834	Zm00001d010175(Zm00001d010175);Zm00001d033951(Zm00001d033951);Zm00001d039019(Zm00001d039019);Zm00001d047967(Zm00001d047967)	Zm00001d005892(Zm00001d005892);Zm00001d006170(Zm00001d006170);Zm00001d010616(Zm00001d010616);Zm00001d010740(Zm00001d010740);Zm00001d020492(Zm00001d020492);Zm00001d020495(Zm00001d020495);Zm00001d024324(Zm00001d024324);Zm00001d026563(Zm00001d026563);Zm00001d032265(Zm00001d032265);Zm00001d049364(Zm00001d049364)
GO:0044249	BP	cellular biosynthetic process	5	12	17	3185	0.240359880387042	0.439481546001798	Zm00001d010175(Zm00001d010175);Zm00001d014914(Zm00001d014914);Zm00001d033951(Zm00001d033951);Zm00001d039019(Zm00001d039019);Zm00001d047967(Zm00001d047967)	Zm00001d005892(Zm00001d005892);Zm00001d006170(Zm00001d006170);Zm00001d010616(Zm00001d010616);Zm00001d010740(Zm00001d010740);Zm00001d016489(Zm00001d016489);Zm00001d020492(Zm00001d020492);Zm00001d020495(Zm00001d020495);Zm00001d024324(Zm00001d024324);Zm00001d026563(Zm00001d026563);Zm00001d032265(Zm00001d032265);Zm00001d044558(Zm00001d044558);Zm00001d049364(Zm00001d049364)
GO:0030003	BP	cellular cation homeostasis	0	1	1	62	0.243205789823698	0.440465135951239	-	Zm00001d017019(Zm00001d017019)
GO:0042737	BP	drug catabolic process	1	1	2	211	0.243375406112231	0.440465135951239	Zm00001d030002(Zm00001d030002)	Zm00001d029280(Zm00001d029280)
GO:0044237	BP	cellular metabolic process	15	23	38	7818	0.244440437377765	0.440465135951239	Zm00001d010175(Zm00001d010175);Zm00001d014914(Zm00001d014914);Zm00001d018617(Zm00001d018617);Zm00001d026523(Zm00001d026523);Zm00001d026599(Zm00001d026599);Zm00001d027488(Zm00001d027488);Zm00001d030002(Zm00001d030002);Zm00001d033951(Zm00001d033951);Zm00001d039019(Zm00001d039019);Zm00001d039061(Zm00001d039061);Zm00001d039133(Zm00001d039133);Zm00001d040028(Zm00001d040028);Zm00001d047967(Zm00001d0479…	Zm00001d001774(Zm00001d001774);Zm00001d005892(Zm00001d005892);Zm00001d006170(Zm00001d006170);Zm00001d010616(Zm00001d010616);Zm00001d010740(Zm00001d010740);Zm00001d012981(Zm00001d012981);Zm00001d013146(Zm00001d013146);Zm00001d016073(Zm00001d016073);Zm00001d016489(Zm00001d016489);Zm00001d020492(Zm00001d020492);Zm00001d020495(Zm00001d020495);Zm00001d024324(Zm00001d024324);Zm00001d026563(Zm00001d0265…
GO:0006873	BP	cellular ion homeostasis	0	1	1	63	0.246608204384541	0.442234904978048	-	Zm00001d017019(Zm00001d017019)
GO:0020037	MF	heme binding	2	1	3	387	0.246925751831699	0.55883196467174	Zm00001d030002(Zm00001d030002);Zm00001d046416(Zm00001d046416)	Zm00001d029280(Zm00001d029280)
GO:0016567	BP	protein ubiquitination	1	1	2	214	0.248357167265503	0.443240303301592	Zm00001d050063(Zm00001d050063)	Zm00001d040046(Zm00001d040046)
GO:0042445	BP	hormone metabolic process	1	0	1	65	0.253368024513626	0.450029872112297	Zm00001d018617(Zm00001d018617)	-
GO:0009698	BP	phenylpropanoid metabolic process	1	0	1	66	0.2567255600976	0.453832388229407	Zm00001d014914(Zm00001d014914)	-
GO:0043226	CC	organelle	7	13	20	4847	0.258346466270924	0.540178974930113	Zm00001d010175(Zm00001d010175);Zm00001d016593(Zm00001d016593);Zm00001d026523(Zm00001d026523);Zm00001d026599(Zm00001d026599);Zm00001d027488(Zm00001d027488);Zm00001d033951(Zm00001d033951);Zm00001d039019(Zm00001d039019)	Zm00001d001774(Zm00001d001774);Zm00001d005766(Zm00001d005766);Zm00001d005892(Zm00001d005892);Zm00001d006170(Zm00001d006170);Zm00001d013146(Zm00001d013146);Zm00001d016073(Zm00001d016073);Zm00001d016489(Zm00001d016489);Zm00001d017397(Zm00001d017397);Zm00001d024324(Zm00001d024324);Zm00001d026563(Zm00001d026563);Zm00001d040046(Zm00001d040046);Zm00001d044558(Zm00001d044558);Zm00001d049364(Zm00001d0493…
GO:0006508	BP	proteolysis	2	3	5	769	0.259596171916033	0.456742321342832	Zm00001d040028(Zm00001d040028);Zm00001d050063(Zm00001d050063)	Zm00001d031668(Zm00001d031668);Zm00001d040046(Zm00001d040046);Zm00001d041571(Zm00001d041571)
GO:0032446	BP	protein modification by small protein conjugation	1	1	2	222	0.261660071734339	0.458212238295344	Zm00001d050063(Zm00001d050063)	Zm00001d040046(Zm00001d040046)
GO:0031406	MF	carboxylic acid binding	1	0	1	69	0.265200011405724	0.579844092734548	Zm00001d014914(Zm00001d014914)	-
GO:0043177	MF	organic acid binding	1	0	1	69	0.265200011405724	0.579844092734548	Zm00001d014914(Zm00001d014914)	-
GO:0009260	BP	ribonucleotide biosynthetic process	0	1	1	69	0.266709443223412	0.460567695936725	-	Zm00001d016489(Zm00001d016489)
GO:0046034	BP	ATP metabolic process	1	0	1	69	0.266709443223412	0.460567695936725	Zm00001d027488(Zm00001d027488)	-
GO:0046390	BP	ribose phosphate biosynthetic process	0	1	1	69	0.266709443223412	0.460567695936725	-	Zm00001d016489(Zm00001d016489)
GO:0009059	BP	macromolecule biosynthetic process	4	10	14	2612	0.268192379912918	0.460994275149854	Zm00001d010175(Zm00001d010175);Zm00001d033951(Zm00001d033951);Zm00001d039019(Zm00001d039019);Zm00001d047967(Zm00001d047967)	Zm00001d005892(Zm00001d005892);Zm00001d006170(Zm00001d006170);Zm00001d010616(Zm00001d010616);Zm00001d010740(Zm00001d010740);Zm00001d020492(Zm00001d020492);Zm00001d020495(Zm00001d020495);Zm00001d024324(Zm00001d024324);Zm00001d026563(Zm00001d026563);Zm00001d032265(Zm00001d032265);Zm00001d049364(Zm00001d049364)
GO:0048827	BP	phyllome development	0	1	1	70	0.270008043205699	0.461986239062962	-	Zm00001d016073(Zm00001d016073)
GO:0015935	CC	small ribosomal subunit	1	0	1	87	0.270600555140438	0.541201110280876	Zm00001d033951(Zm00001d033951)	-
GO:0030234	MF	enzyme regulator activity	2	0	2	232	0.275863861718202	0.593107302694135	Zm00001d016510(Zm00001d016510);Zm00001d040028(Zm00001d040028)	-
GO:0009908	BP	flower development	0	1	1	72	0.276561582990928	0.471038677879525	-	Zm00001d016073(Zm00001d016073)
GO:0005516	MF	calmodulin binding	0	1	1	74	0.281468572597519	0.595236817460326	-	Zm00001d017397(Zm00001d017397)
GO:0065008	BP	regulation of biological quality	2	2	4	602	0.282466910392257	0.475587314696748	Zm00001d016593(Zm00001d016593);Zm00001d018617(Zm00001d018617)	Zm00001d011543(Zm00001d011543);Zm00001d017019(Zm00001d017019)
GO:0032269	BP	negative regulation of cellular protein metabolic process	1	0	1	74	0.283057329390558	0.475587314696748	Zm00001d040028(Zm00001d040028)	-
GO:0051248	BP	negative regulation of protein metabolic process	1	0	1	74	0.283057329390558	0.475587314696748	Zm00001d040028(Zm00001d040028)	-
GO:0051603	BP	proteolysis involved in cellular protein catabolic process	1	1	2	236	0.284959122183873	0.476635661769438	Zm00001d050063(Zm00001d050063)	Zm00001d040046(Zm00001d040046)
GO:0044257	BP	cellular protein catabolic process	1	1	2	238	0.288285315130709	0.480046529213189	Zm00001d050063(Zm00001d050063)	Zm00001d040046(Zm00001d040046)
GO:0043167	MF	ion binding	13	11	24	4833	0.292409639071066	0.603650337582337	Zm00001d014914(Zm00001d014914);Zm00001d018617(Zm00001d018617);Zm00001d023325(Zm00001d023325);Zm00001d023859(Zm00001d023859);Zm00001d026523(Zm00001d026523);Zm00001d026599(Zm00001d026599);Zm00001d030002(Zm00001d030002);Zm00001d038772(Zm00001d038772);Zm00001d039133(Zm00001d039133);Zm00001d046416(Zm00001d046416);Zm00001d047330(Zm00001d047330);Zm00001d050063(Zm00001d050063);Zm00001d051064(Zm00001d0510…	Zm00001d005766(Zm00001d005766);Zm00001d009106(Zm00001d009106);Zm00001d009985(Zm00001d009985);Zm00001d012232(Zm00001d012232);Zm00001d012981(Zm00001d012981);Zm00001d016489(Zm00001d016489);Zm00001d017019(Zm00001d017019);Zm00001d028752(Zm00001d028752);Zm00001d029280(Zm00001d029280);Zm00001d040046(Zm00001d040046);Zm00001d042056(Zm00001d042056)
GO:0005622	CC	intracellular	7	16	23	5768	0.295820474269364	0.560686768372145	Zm00001d010175(Zm00001d010175);Zm00001d016593(Zm00001d016593);Zm00001d026523(Zm00001d026523);Zm00001d026599(Zm00001d026599);Zm00001d027488(Zm00001d027488);Zm00001d033951(Zm00001d033951);Zm00001d039019(Zm00001d039019)	Zm00001d001774(Zm00001d001774);Zm00001d005766(Zm00001d005766);Zm00001d005892(Zm00001d005892);Zm00001d006170(Zm00001d006170);Zm00001d013146(Zm00001d013146);Zm00001d016073(Zm00001d016073);Zm00001d016489(Zm00001d016489);Zm00001d017019(Zm00001d017019);Zm00001d017397(Zm00001d017397);Zm00001d024324(Zm00001d024324);Zm00001d026563(Zm00001d026563);Zm00001d034937(Zm00001d034937);Zm00001d035642(Zm00001d0356…
GO:0046700	BP	heterocycle catabolic process	0	1	1	78	0.295877439672631	0.488328694680935	-	Zm00001d001774(Zm00001d001774)
GO:0090567	BP	reproductive shoot system development	0	1	1	78	0.295877439672631	0.488328694680935	-	Zm00001d016073(Zm00001d016073)
GO:0019842	MF	vitamin binding	1	0	1	79	0.297382538292908	0.603650337582337	Zm00001d014914(Zm00001d014914)	-
GO:0098542	BP	defense response to other organism	0	1	1	80	0.302202791774427	0.496571107188816	-	Zm00001d037914(Zm00001d037914)
GO:0006629	BP	lipid metabolic process	2	1	3	434	0.30713212408938	0.500123798416177	Zm00001d018617(Zm00001d018617);Zm00001d052931(Zm00001d052931)	Zm00001d044558(Zm00001d044558)
GO:0098772	MF	molecular function regulator	2	0	2	251	0.307199999967481	0.603650337582337	Zm00001d016510(Zm00001d016510);Zm00001d040028(Zm00001d040028)	-
GO:0044270	BP	cellular nitrogen compound catabolic process	0	1	1	82	0.308472327000018	0.500123798416177	-	Zm00001d001774(Zm00001d001774)
GO:0004842	MF	ubiquitin-protein transferase activity	1	1	2	252	0.308844358763056	0.603650337582337	Zm00001d050063(Zm00001d050063)	Zm00001d040046(Zm00001d040046)
GO:0019787	MF	ubiquitin-like protein transferase activity	1	1	2	252	0.308844358763056	0.603650337582337	Zm00001d050063(Zm00001d050063)	Zm00001d040046(Zm00001d040046)
GO:0009941	CC	chloroplast envelope	0	1	1	102	0.30939592591757	0.560686768372145	-	Zm00001d044558(Zm00001d044558)
GO:0055080	BP	cation homeostasis	0	1	1	83	0.311586314591527	0.500123798416177	-	Zm00001d017019(Zm00001d017019)
GO:0098771	BP	inorganic ion homeostasis	0	1	1	83	0.311586314591527	0.500123798416177	-	Zm00001d017019(Zm00001d017019)
GO:1901575	BP	organic substance catabolic process	2	2	4	631	0.3119382665078	0.500123798416177	Zm00001d027488(Zm00001d027488);Zm00001d050063(Zm00001d050063)	Zm00001d001774(Zm00001d001774);Zm00001d040046(Zm00001d040046)
GO:0043414	BP	macromolecule methylation	0	1	1	84	0.31468652901717	0.500123798416177	-	Zm00001d050396(Zm00001d050396)
GO:0019637	BP	organophosphate metabolic process	1	1	2	254	0.314828335635892	0.500123798416177	Zm00001d027488(Zm00001d027488)	Zm00001d016489(Zm00001d016489)
GO:0009526	CC	plastid envelope	0	1	1	105	0.316909912558169	0.560686768372145	-	Zm00001d044558(Zm00001d044558)
GO:0043207	BP	response to external biotic stimulus	0	1	1	85	0.317773030092852	0.500123798416177	-	Zm00001d037914(Zm00001d037914)
GO:0050801	BP	ion homeostasis	0	1	1	85	0.317773030092852	0.500123798416177	-	Zm00001d017019(Zm00001d017019)
GO:0051707	BP	response to other organism	0	1	1	85	0.317773030092852	0.500123798416177	-	Zm00001d037914(Zm00001d037914)
GO:0044419	BP	interspecies interaction between organisms	0	1	1	86	0.320845877379493	0.501862823622109	-	Zm00001d037914(Zm00001d037914)
GO:0009664	BP	plant-type cell wall organization	0	1	1	87	0.32390513018409	0.501862823622109	-	Zm00001d029280(Zm00001d029280)
GO:1901615	BP	organic hydroxy compound metabolic process	1	0	1	87	0.32390513018409	0.501862823622109	Zm00001d014914(Zm00001d014914)	-
GO:0042592	BP	homeostatic process	1	2	3	449	0.325654598402433	0.501862823622109	Zm00001d016593(Zm00001d016593)	Zm00001d011543(Zm00001d011543);Zm00001d017019(Zm00001d017019)
GO:0009734	BP	auxin-activated signaling pathway	0	1	1	88	0.326950847560784	0.501862823622109	-	Zm00001d017397(Zm00001d017397)
GO:0071365	BP	cellular response to auxin stimulus	0	1	1	88	0.326950847560784	0.501862823622109	-	Zm00001d017397(Zm00001d017397)
GO:0009165	BP	nucleotide biosynthetic process	0	1	1	89	0.329983088311918	0.502382416083043	-	Zm00001d016489(Zm00001d016489)
GO:0009451	BP	RNA modification	0	1	1	89	0.329983088311918	0.502382416083043	-	Zm00001d050396(Zm00001d050396)
GO:0006364	BP	rRNA processing	0	1	1	92	0.338999535080471	0.509866236229902	-	Zm00001d050396(Zm00001d050396)
GO:0016072	BP	rRNA metabolic process	0	1	1	92	0.338999535080471	0.509866236229902	-	Zm00001d050396(Zm00001d050396)
GO:1901293	BP	nucleoside phosphate biosynthetic process	0	1	1	92	0.338999535080471	0.509866236229902	-	Zm00001d016489(Zm00001d016489)
GO:0009057	BP	macromolecule catabolic process	1	2	3	463	0.342959148778431	0.513750050178132	Zm00001d050063(Zm00001d050063)	Zm00001d001774(Zm00001d001774);Zm00001d040046(Zm00001d040046)
GO:0050790	BP	regulation of catalytic activity	2	0	2	273	0.34608419149266	0.514942463735256	Zm00001d016510(Zm00001d016510);Zm00001d040028(Zm00001d040028)	-
GO:0048583	BP	regulation of response to stimulus	0	1	1	95	0.347896785150897	0.514942463735256	-	Zm00001d037914(Zm00001d037914)
GO:0055082	BP	cellular chemical homeostasis	0	1	1	95	0.347896785150897	0.514942463735256	-	Zm00001d017019(Zm00001d017019)
GO:0010817	BP	regulation of hormone levels	1	0	1	96	0.350836315057647	0.517240891369574	Zm00001d018617(Zm00001d018617)	-
GO:0071704	BP	organic substance metabolic process	16	22	38	8073	0.353624608241532	0.518166101140911	Zm00001d010175(Zm00001d010175);Zm00001d014914(Zm00001d014914);Zm00001d018617(Zm00001d018617);Zm00001d026523(Zm00001d026523);Zm00001d026599(Zm00001d026599);Zm00001d027488(Zm00001d027488);Zm00001d028410(Zm00001d028410);Zm00001d033951(Zm00001d033951);Zm00001d039019(Zm00001d039019);Zm00001d039061(Zm00001d039061);Zm00001d039133(Zm00001d039133);Zm00001d040028(Zm00001d040028);Zm00001d045055(Zm00001d0450…	Zm00001d001774(Zm00001d001774);Zm00001d005892(Zm00001d005892);Zm00001d006170(Zm00001d006170);Zm00001d010616(Zm00001d010616);Zm00001d010740(Zm00001d010740);Zm00001d012981(Zm00001d012981);Zm00001d016073(Zm00001d016073);Zm00001d016489(Zm00001d016489);Zm00001d020492(Zm00001d020492);Zm00001d020495(Zm00001d020495);Zm00001d024324(Zm00001d024324);Zm00001d026563(Zm00001d026563);Zm00001d028752(Zm00001d0287…
GO:0065009	BP	regulation of molecular function	2	0	2	278	0.35424224072636	0.518166101140911	Zm00001d016510(Zm00001d016510);Zm00001d040028(Zm00001d040028)	-
GO:0050662	MF	coenzyme binding	2	0	2	282	0.357747238521074	0.688796921928635	Zm00001d014914(Zm00001d014914);Zm00001d027488(Zm00001d027488)	-
GO:0006284	BP	base-excision repair	1	0	1	100	0.362464847847714	0.526067658549406	Zm00001d039133(Zm00001d039133)	-
GO:0009607	BP	response to biotic stimulus	0	1	1	100	0.362464847847714	0.526067658549406	-	Zm00001d037914(Zm00001d037914)
GO:0019439	BP	aromatic compound catabolic process	0	1	1	102	0.368202148406466	0.532316552077767	-	Zm00001d001774(Zm00001d001774)
GO:0006631	BP	fatty acid metabolic process	1	0	1	103	0.371051752118551	0.532316552077767	Zm00001d052931(Zm00001d052931)	-
GO:0009150	BP	purine ribonucleotide metabolic process	1	0	1	103	0.371051752118551	0.532316552077767	Zm00001d027488(Zm00001d027488)	-
GO:0043531	MF	ADP binding	1	0	1	104	0.371894125925811	0.705505033006317	Zm00001d023325(Zm00001d023325)	-
GO:0006163	BP	purine nucleotide metabolic process	1	0	1	105	0.376713142155996	0.538367823847458	Zm00001d027488(Zm00001d027488)	-
GO:1901361	BP	organic cyclic compound catabolic process	0	1	1	106	0.379525038074732	0.540316180159828	-	Zm00001d001774(Zm00001d001774)
GO:0030163	BP	protein catabolic process	1	1	2	297	0.384918295357137	0.545910738282175	Zm00001d050063(Zm00001d050063)	Zm00001d040046(Zm00001d040046)
GO:0051336	BP	regulation of hydrolase activity	1	0	1	110	0.390648562118902	0.551939066933145	Zm00001d040028(Zm00001d040028)	-
GO:0004722	MF	protein serine/threonine phosphatase activity	0	1	1	111	0.391325353225242	0.722381487845547	-	Zm00001d028752(Zm00001d028752)
GO:0006807	BP	nitrogen compound metabolic process	11	21	32	6814	0.393782209322827	0.553168347748379	Zm00001d010175(Zm00001d010175);Zm00001d026523(Zm00001d026523);Zm00001d026599(Zm00001d026599);Zm00001d027488(Zm00001d027488);Zm00001d033951(Zm00001d033951);Zm00001d039019(Zm00001d039019);Zm00001d039061(Zm00001d039061);Zm00001d039133(Zm00001d039133);Zm00001d040028(Zm00001d040028);Zm00001d047967(Zm00001d047967);Zm00001d050063(Zm00001d050063)	Zm00001d001774(Zm00001d001774);Zm00001d005892(Zm00001d005892);Zm00001d006170(Zm00001d006170);Zm00001d010616(Zm00001d010616);Zm00001d010740(Zm00001d010740);Zm00001d012981(Zm00001d012981);Zm00001d016073(Zm00001d016073);Zm00001d016489(Zm00001d016489);Zm00001d020492(Zm00001d020492);Zm00001d020495(Zm00001d020495);Zm00001d024324(Zm00001d024324);Zm00001d026563(Zm00001d026563);Zm00001d028752(Zm00001d0287…
GO:0032787	BP	monocarboxylic acid metabolic process	2	0	2	303	0.394484666222704	0.553168347748379	Zm00001d027488(Zm00001d027488);Zm00001d052931(Zm00001d052931)	-
GO:0046914	MF	transition metal ion binding	4	5	9	1782	0.395481279411547	0.722381487845547	Zm00001d018617(Zm00001d018617);Zm00001d039133(Zm00001d039133);Zm00001d046416(Zm00001d046416);Zm00001d050063(Zm00001d050063)	Zm00001d009106(Zm00001d009106);Zm00001d012232(Zm00001d012232);Zm00001d012981(Zm00001d012981);Zm00001d017019(Zm00001d017019);Zm00001d040046(Zm00001d040046)
GO:0016052	BP	carbohydrate catabolic process	1	0	1	112	0.396136641696776	0.55340437210823	Zm00001d027488(Zm00001d027488)	-
GO:0005506	MF	iron ion binding	2	0	2	307	0.397589811139797	0.722381487845547	Zm00001d018617(Zm00001d018617);Zm00001d046416(Zm00001d046416)	-
GO:0099402	BP	plant organ development	0	1	1	114	0.401576168113007	0.558910114575192	-	Zm00001d016073(Zm00001d016073)
GO:0009719	BP	response to endogenous stimulus	0	2	2	313	0.410284006914738	0.566799757700731	-	Zm00001d017397(Zm00001d017397);Zm00001d033463(Zm00001d033463)
GO:0009725	BP	response to hormone	0	2	2	313	0.410284006914738	0.566799757700731	-	Zm00001d017397(Zm00001d017397);Zm00001d033463(Zm00001d033463)
GO:1901135	BP	carbohydrate derivative metabolic process	1	1	2	314	0.411853522186311	0.566868501016583	Zm00001d027488(Zm00001d027488)	Zm00001d016489(Zm00001d016489)
GO:0061630	MF	ubiquitin protein ligase activity	1	0	1	119	0.412808762285523	0.72878364836894	Zm00001d050063(Zm00001d050063)	-
GO:0061659	MF	ubiquitin-like protein ligase activity	1	0	1	119	0.412808762285523	0.72878364836894	Zm00001d050063(Zm00001d050063)	-
GO:0016709	MF	oxidoreductase activity, acting on paired donors, with incorporation or reduction of molecular oxygen, NAD(P)H as one donor, and incorporation of one atom of oxygen	1	0	1	121	0.418061937824043	0.72878364836894	Zm00001d046416(Zm00001d046416)	-
GO:0043161	BP	proteasome-mediated ubiquitin-dependent protein catabolic process	1	0	1	122	0.422857124559117	0.579873924487318	Zm00001d050063(Zm00001d050063)	-
GO:0005737	CC	cytoplasm	5	8	13	3330	0.423929215035373	0.722249773763969	Zm00001d016593(Zm00001d016593);Zm00001d026523(Zm00001d026523);Zm00001d026599(Zm00001d026599);Zm00001d027488(Zm00001d027488);Zm00001d033951(Zm00001d033951)	Zm00001d005766(Zm00001d005766);Zm00001d013146(Zm00001d013146);Zm00001d016489(Zm00001d016489);Zm00001d017019(Zm00001d017019);Zm00001d017397(Zm00001d017397);Zm00001d034937(Zm00001d034937);Zm00001d035642(Zm00001d035642);Zm00001d044558(Zm00001d044558)
GO:0010498	BP	proteasomal protein catabolic process	1	0	1	124	0.428060140804553	0.584110330345468	Zm00001d050063(Zm00001d050063)	-
GO:0006397	BP	mRNA processing	0	1	1	125	0.430644345428964	0.584110330345468	-	Zm00001d016073(Zm00001d016073)
GO:0072521	BP	purine-containing compound metabolic process	1	0	1	125	0.430644345428964	0.584110330345468	Zm00001d027488(Zm00001d027488)	-
GO:0010629	BP	negative regulation of gene expression	0	1	1	126	0.433217081381193	0.585470910707193	-	Zm00001d001774(Zm00001d001774)
GO:0071669	BP	plant-type cell wall organization or biogenesis	0	1	1	128	0.438328346961186	0.58897215922858	-	Zm00001d029280(Zm00001d029280)
GO:0006950	BP	response to stress	2	3	5	969	0.438965845215939	0.58897215922858	Zm00001d030002(Zm00001d030002);Zm00001d039133(Zm00001d039133)	Zm00001d012321(Zm00001d012321);Zm00001d029280(Zm00001d029280);Zm00001d037914(Zm00001d037914)
GO:0003676	MF	nucleic acid binding	6	12	18	3833	0.439536010674188	0.756001938359604	Zm00001d010175(Zm00001d010175);Zm00001d039019(Zm00001d039019);Zm00001d039061(Zm00001d039061);Zm00001d039133(Zm00001d039133);Zm00001d047330(Zm00001d047330);Zm00001d047967(Zm00001d047967)	Zm00001d001774(Zm00001d001774);Zm00001d005892(Zm00001d005892);Zm00001d006170(Zm00001d006170);Zm00001d010616(Zm00001d010616);Zm00001d010740(Zm00001d010740);Zm00001d012981(Zm00001d012981);Zm00001d020492(Zm00001d020492);Zm00001d020495(Zm00001d020495);Zm00001d024324(Zm00001d024324);Zm00001d026563(Zm00001d026563);Zm00001d032265(Zm00001d032265);Zm00001d049364(Zm00001d049364)
GO:0006396	BP	RNA processing	0	2	2	337	0.447386748051339	0.598119200799819	-	Zm00001d016073(Zm00001d016073);Zm00001d050396(Zm00001d050396)
GO:0010033	BP	response to organic substance	0	2	2	341	0.453449608149512	0.6040596565706	-	Zm00001d017397(Zm00001d017397);Zm00001d033463(Zm00001d033463)
GO:0051172	BP	negative regulation of nitrogen compound metabolic process	1	0	1	138	0.463213335616489	0.614870370764948	Zm00001d040028(Zm00001d040028)	-
GO:0048367	BP	shoot system development	0	1	1	140	0.468058775789707	0.619099019040996	-	Zm00001d016073(Zm00001d016073)
GO:0031324	BP	negative regulation of cellular metabolic process	1	0	1	141	0.470465360743317	0.620083319990308	Zm00001d040028(Zm00001d040028)	-
GO:0005996	BP	monosaccharide metabolic process	1	0	1	143	0.475246494698073	0.621989272008355	Zm00001d027488(Zm00001d027488)	-
GO:0009605	BP	response to external stimulus	0	1	1	143	0.475246494698073	0.621989272008355	-	Zm00001d037914(Zm00001d037914)
GO:0005488	MF	binding	18	23	41	9048	0.475701606247883	0.799411472833987	Zm00001d010175(Zm00001d010175);Zm00001d014914(Zm00001d014914);Zm00001d018617(Zm00001d018617);Zm00001d023325(Zm00001d023325);Zm00001d023859(Zm00001d023859);Zm00001d026523(Zm00001d026523);Zm00001d026599(Zm00001d026599);Zm00001d027488(Zm00001d027488);Zm00001d030002(Zm00001d030002);Zm00001d038772(Zm00001d038772);Zm00001d039019(Zm00001d039019);Zm00001d039061(Zm00001d039061);Zm00001d039133(Zm00001d0391…	Zm00001d001774(Zm00001d001774);Zm00001d005766(Zm00001d005766);Zm00001d005892(Zm00001d005892);Zm00001d006170(Zm00001d006170);Zm00001d009106(Zm00001d009106);Zm00001d009985(Zm00001d009985);Zm00001d010616(Zm00001d010616);Zm00001d010740(Zm00001d010740);Zm00001d012232(Zm00001d012232);Zm00001d012981(Zm00001d012981);Zm00001d016489(Zm00001d016489);Zm00001d017019(Zm00001d017019);Zm00001d017397(Zm00001d0173…
GO:0016757	MF	transferase activity, transferring glycosyl groups	2	1	3	578	0.477168088435791	0.799411472833987	Zm00001d038553(Zm00001d038553);Zm00001d045055(Zm00001d045055)	Zm00001d016489(Zm00001d016489)
GO:0048878	BP	chemical homeostasis	0	1	1	145	0.479985224130164	0.625994715386542	-	Zm00001d017019(Zm00001d017019)
GO:0019752	BP	carboxylic acid metabolic process	3	0	3	578	0.481775000479412	0.62613963476941	Zm00001d018617(Zm00001d018617);Zm00001d027488(Zm00001d027488);Zm00001d052931(Zm00001d052931)	-
GO:0048608	BP	reproductive structure development	0	1	1	151	0.493950662659945	0.637521097481521	-	Zm00001d016073(Zm00001d016073)
GO:0061458	BP	reproductive system development	0	1	1	151	0.493950662659945	0.637521097481521	-	Zm00001d016073(Zm00001d016073)
GO:0090407	BP	organophosphate biosynthetic process	0	1	1	152	0.496242145064008	0.637530300287212	-	Zm00001d016489(Zm00001d016489)
GO:0043436	BP	oxoacid metabolic process	3	0	3	592	0.49787919475504	0.637530300287212	Zm00001d018617(Zm00001d018617);Zm00001d027488(Zm00001d027488);Zm00001d052931(Zm00001d052931)	-
GO:0004721	MF	phosphoprotein phosphatase activity	0	1	1	154	0.498350927555135	0.824195764802724	-	Zm00001d028752(Zm00001d028752)
GO:0006082	BP	organic acid metabolic process	3	0	3	594	0.500160618288929	0.637530300287212	Zm00001d018617(Zm00001d018617);Zm00001d027488(Zm00001d027488);Zm00001d052931(Zm00001d052931)	-
GO:0034470	BP	ncRNA processing	0	1	1	154	0.500794579045987	0.637530300287212	-	Zm00001d050396(Zm00001d050396)
GO:0035251	MF	UDP-glucosyltransferase activity	1	0	1	157	0.505084620809944	0.824758431449149	Zm00001d045055(Zm00001d045055)	-
GO:0003006	BP	developmental process involved in reproduction	0	1	1	163	0.520785492340639	0.65754934562344	-	Zm00001d016073(Zm00001d016073)
GO:0006470	BP	protein dephosphorylation	0	1	1	163	0.520785492340639	0.65754934562344	-	Zm00001d028752(Zm00001d028752)
GO:0044391	CC	ribosomal subunit	1	0	1	202	0.521201366143033	0.856259387234982	Zm00001d033951(Zm00001d033951)	-
GO:0007275	BP	multicellular organism development	0	2	2	388	0.521808595990719	0.65754934562344	-	Zm00001d016073(Zm00001d016073);Zm00001d040046(Zm00001d040046)
GO:1901565	BP	organonitrogen compound catabolic process	1	1	2	390	0.524593359756853	0.658832738011131	Zm00001d050063(Zm00001d050063)	Zm00001d040046(Zm00001d040046)
GO:0016874	MF	ligase activity	0	1	1	166	0.524756484794142	0.846169831730554	-	Zm00001d040046(Zm00001d040046)
GO:0032268	BP	regulation of cellular protein metabolic process	1	0	1	167	0.529415949086225	0.661477166240009	Zm00001d040028(Zm00001d040028)	-
GO:0051246	BP	regulation of protein metabolic process	1	0	1	168	0.53154959873817	0.661477166240009	Zm00001d040028(Zm00001d040028)	-
GO:0044260	BP	cellular macromolecule metabolic process	10	16	26	5770	0.532019168557648	0.661477166240009	Zm00001d010175(Zm00001d010175);Zm00001d026523(Zm00001d026523);Zm00001d026599(Zm00001d026599);Zm00001d033951(Zm00001d033951);Zm00001d039019(Zm00001d039019);Zm00001d039061(Zm00001d039061);Zm00001d039133(Zm00001d039133);Zm00001d040028(Zm00001d040028);Zm00001d047967(Zm00001d047967);Zm00001d050063(Zm00001d050063)	Zm00001d001774(Zm00001d001774);Zm00001d005892(Zm00001d005892);Zm00001d006170(Zm00001d006170);Zm00001d010616(Zm00001d010616);Zm00001d010740(Zm00001d010740);Zm00001d012981(Zm00001d012981);Zm00001d020492(Zm00001d020492);Zm00001d020495(Zm00001d020495);Zm00001d024324(Zm00001d024324);Zm00001d026563(Zm00001d026563);Zm00001d028752(Zm00001d028752);Zm00001d031668(Zm00001d031668);Zm00001d032265(Zm00001d0322…
GO:0009987	BP	cellular process	18	27	45	9985	0.535498488093698	0.663591149697506	Zm00001d010175(Zm00001d010175);Zm00001d014914(Zm00001d014914);Zm00001d016593(Zm00001d016593);Zm00001d018617(Zm00001d018617);Zm00001d023859(Zm00001d023859);Zm00001d026523(Zm00001d026523);Zm00001d026599(Zm00001d026599);Zm00001d027488(Zm00001d027488);Zm00001d030002(Zm00001d030002);Zm00001d033951(Zm00001d033951);Zm00001d035713(Zm00001d035713);Zm00001d039019(Zm00001d039019);Zm00001d039061(Zm00001d0390…	Zm00001d001774(Zm00001d001774);Zm00001d005892(Zm00001d005892);Zm00001d006170(Zm00001d006170);Zm00001d010616(Zm00001d010616);Zm00001d010740(Zm00001d010740);Zm00001d011543(Zm00001d011543);Zm00001d012981(Zm00001d012981);Zm00001d013146(Zm00001d013146);Zm00001d016073(Zm00001d016073);Zm00001d016489(Zm00001d016489);Zm00001d017019(Zm00001d017019);Zm00001d017397(Zm00001d017397);Zm00001d020492(Zm00001d0204…
GO:0008270	MF	zinc ion binding	2	4	6	1316	0.537088408511901	0.855363020963398	Zm00001d039133(Zm00001d039133);Zm00001d050063(Zm00001d050063)	Zm00001d009106(Zm00001d009106);Zm00001d012232(Zm00001d012232);Zm00001d012981(Zm00001d012981);Zm00001d040046(Zm00001d040046)
GO:0042254	BP	ribosome biogenesis	0	1	1	173	0.542076144093893	0.669517886579544	-	Zm00001d050396(Zm00001d050396)
GO:0004540	MF	ribonuclease activity	0	1	1	178	0.549793032666033	0.864918307486807	-	Zm00001d001774(Zm00001d001774)
GO:0044281	BP	small molecule metabolic process	3	1	4	870	0.551992101802952	0.677743795123392	Zm00001d018617(Zm00001d018617);Zm00001d027488(Zm00001d027488);Zm00001d052931(Zm00001d052931)	Zm00001d016489(Zm00001d016489)
GO:0090501	BP	RNA phosphodiester bond hydrolysis	0	1	1	178	0.552370278063033	0.677743795123392	-	Zm00001d001774(Zm00001d001774)
GO:0048523	BP	negative regulation of cellular process	1	0	1	180	0.556423989063455	0.678255385361663	Zm00001d040028(Zm00001d040028)	-
GO:1901137	BP	carbohydrate derivative biosynthetic process	0	1	1	180	0.556423989063455	0.678255385361663	-	Zm00001d016489(Zm00001d016489)
GO:0046527	MF	glucosyltransferase activity	1	0	1	184	0.561819908279541	0.867487544100565	Zm00001d045055(Zm00001d045055)	-
GO:0016758	MF	transferase activity, transferring hexosyl groups	2	0	2	423	0.565033561745326	0.867487544100565	Zm00001d038553(Zm00001d038553);Zm00001d045055(Zm00001d045055)	-
GO:0009755	BP	hormone-mediated signaling pathway	0	1	1	185	0.566401190257675	0.683714058142759	-	Zm00001d017397(Zm00001d017397)
GO:0032870	BP	cellular response to hormone stimulus	0	1	1	185	0.566401190257675	0.683714058142759	-	Zm00001d017397(Zm00001d017397)
GO:0071495	BP	cellular response to endogenous stimulus	0	1	1	185	0.566401190257675	0.683714058142759	-	Zm00001d017397(Zm00001d017397)
GO:0050896	BP	response to stimulus	3	5	8	1804	0.568768497061053	0.684356933560557	Zm00001d023859(Zm00001d023859);Zm00001d030002(Zm00001d030002);Zm00001d039133(Zm00001d039133)	Zm00001d012321(Zm00001d012321);Zm00001d017397(Zm00001d017397);Zm00001d029280(Zm00001d029280);Zm00001d033463(Zm00001d033463);Zm00001d037914(Zm00001d037914)
GO:0030246	MF	carbohydrate binding	1	0	1	189	0.571600319756186	0.867487544100565	Zm00001d014914(Zm00001d014914)	-
GO:0009791	BP	post-embryonic development	0	1	1	188	0.57228136471777	0.686369611060219	-	Zm00001d016073(Zm00001d016073)
GO:0006518	BP	peptide metabolic process	1	2	3	667	0.579744614932763	0.693092119775387	Zm00001d033951(Zm00001d033951)	Zm00001d034937(Zm00001d034937);Zm00001d035642(Zm00001d035642)
GO:0034660	BP	ncRNA metabolic process	0	1	1	193	0.581908077791636	0.69345595212869	-	Zm00001d050396(Zm00001d050396)
GO:0071310	BP	cellular response to organic substance	0	1	1	194	0.583807724659276	0.693504080566592	-	Zm00001d017397(Zm00001d017397)
GO:0048856	BP	anatomical structure development	0	2	2	436	0.585675652554405	0.693514344135851	-	Zm00001d016073(Zm00001d016073);Zm00001d040046(Zm00001d040046)
GO:0005618	CC	cell wall	0	1	1	242	0.586845694575646	0.906811395253945	-	Zm00001d029280(Zm00001d029280)
GO:0030312	CC	external encapsulating structure	0	1	1	245	0.591398736035181	0.906811395253945	-	Zm00001d029280(Zm00001d029280)
GO:0030001	BP	metal ion transport	0	1	1	200	0.595028866453059	0.702360022743642	-	Zm00001d017019(Zm00001d017019)
GO:0044238	BP	primary metabolic process	14	20	34	7686	0.599710078997709	0.705652553520963	Zm00001d010175(Zm00001d010175);Zm00001d018617(Zm00001d018617);Zm00001d026523(Zm00001d026523);Zm00001d026599(Zm00001d026599);Zm00001d027488(Zm00001d027488);Zm00001d028410(Zm00001d028410);Zm00001d033951(Zm00001d033951);Zm00001d039019(Zm00001d039019);Zm00001d039061(Zm00001d039061);Zm00001d039133(Zm00001d039133);Zm00001d040028(Zm00001d040028);Zm00001d047967(Zm00001d047967);Zm00001d050063(Zm00001d0500…	Zm00001d001774(Zm00001d001774);Zm00001d005892(Zm00001d005892);Zm00001d006170(Zm00001d006170);Zm00001d010616(Zm00001d010616);Zm00001d010740(Zm00001d010740);Zm00001d012981(Zm00001d012981);Zm00001d016073(Zm00001d016073);Zm00001d016489(Zm00001d016489);Zm00001d020492(Zm00001d020492);Zm00001d020495(Zm00001d020495);Zm00001d024324(Zm00001d024324);Zm00001d026563(Zm00001d026563);Zm00001d028752(Zm00001d0287…
GO:0051716	BP	cellular response to stimulus	3	2	5	1175	0.614071711842631	0.720279083387741	Zm00001d023859(Zm00001d023859);Zm00001d030002(Zm00001d030002);Zm00001d039133(Zm00001d039133)	Zm00001d017397(Zm00001d017397);Zm00001d029280(Zm00001d029280)
GO:0008610	BP	lipid biosynthetic process	0	1	1	212	0.616587049068841	0.720962286215291	-	Zm00001d044558(Zm00001d044558)
GO:0098796	CC	membrane protein complex	0	1	1	263	0.617707118535871	0.911775715613231	-	Zm00001d013146(Zm00001d013146)
GO:0032501	BP	multicellular organismal process	0	2	2	463	0.618822337466957	0.721314787109921	-	Zm00001d016073(Zm00001d016073);Zm00001d040046(Zm00001d040046)
GO:0016791	MF	phosphatase activity	0	1	1	220	0.627617824386972	0.941426736580458	-	Zm00001d028752(Zm00001d028752)
GO:0043603	BP	cellular amide metabolic process	1	2	3	722	0.634406853070968	0.737176810577791	Zm00001d033951(Zm00001d033951)	Zm00001d034937(Zm00001d034937);Zm00001d035642(Zm00001d035642)
GO:0016311	BP	dephosphorylation	0	1	1	227	0.64195509797353	0.743212794743565	-	Zm00001d028752(Zm00001d028752)
GO:0022613	BP	ribonucleoprotein complex biogenesis	0	1	1	228	0.64358641475113	0.743212794743565	-	Zm00001d050396(Zm00001d050396)
GO:0031967	CC	organelle envelope	0	1	1	284	0.64631668344158	0.911775715613231	-	Zm00001d044558(Zm00001d044558)
GO:0016779	MF	nucleotidyltransferase activity	0	1	1	232	0.647309562466667	0.9598038340023	-	Zm00001d016073(Zm00001d016073)
GO:0090305	BP	nucleic acid phosphodiester bond hydrolysis	0	1	1	233	0.651634131536809	0.750183737849475	-	Zm00001d001774(Zm00001d001774)
GO:0031975	CC	envelope	0	1	1	290	0.654099969896448	0.911775715613231	-	Zm00001d044558(Zm00001d044558)
GO:0048731	BP	system development	0	1	1	236	0.656376810397446	0.753318616240761	-	Zm00001d016073(Zm00001d016073)
GO:0032502	BP	developmental process	0	2	2	498	0.658790447091685	0.753769437930057	-	Zm00001d016073(Zm00001d016073);Zm00001d040046(Zm00001d040046)
GO:0051649	BP	establishment of localization in cell	0	1	1	242	0.665672712318329	0.759314745243844	-	Zm00001d021416(Zm00001d021416)
GO:0004190	MF	aspartic-type endopeptidase activity	0	1	1	244	0.665975656492014	0.960630460025787	-	Zm00001d041571(Zm00001d041571)
GO:0070001	MF	aspartic-type peptidase activity	0	1	1	244	0.665975656492014	0.960630460025787	-	Zm00001d041571(Zm00001d041571)
GO:0004518	MF	nuclease activity	0	1	1	247	0.670488146975674	0.960630460025787	-	Zm00001d001774(Zm00001d001774)
GO:0042578	MF	phosphoric ester hydrolase activity	0	1	1	252	0.677876004699618	0.960630460025787	-	Zm00001d028752(Zm00001d028752)
GO:0032259	BP	methylation	0	1	1	253	0.682078066680824	0.775655850219352	-	Zm00001d050396(Zm00001d050396)
GO:0008194	MF	UDP-glycosyltransferase activity	1	0	1	257	0.685100793196685	0.960630460025787	Zm00001d045055(Zm00001d045055)	-
GO:0071555	BP	cell wall organization	0	1	1	259	0.690690470065524	0.783062447825047	-	Zm00001d029280(Zm00001d029280)
GO:0043412	BP	macromolecule modification	3	4	7	1770	0.695407221012111	0.786020889204598	Zm00001d026523(Zm00001d026523);Zm00001d026599(Zm00001d026599);Zm00001d050063(Zm00001d050063)	Zm00001d028752(Zm00001d028752);Zm00001d031668(Zm00001d031668);Zm00001d040046(Zm00001d040046);Zm00001d050396(Zm00001d050396)
GO:0045229	BP	external encapsulating structure organization	0	1	1	268	0.703181106576359	0.790680232522953	-	Zm00001d029280(Zm00001d029280)
GO:0043170	BP	macromolecule metabolic process	10	18	28	6595	0.704869723673146	0.790680232522953	Zm00001d010175(Zm00001d010175);Zm00001d026523(Zm00001d026523);Zm00001d026599(Zm00001d026599);Zm00001d033951(Zm00001d033951);Zm00001d039019(Zm00001d039019);Zm00001d039061(Zm00001d039061);Zm00001d039133(Zm00001d039133);Zm00001d040028(Zm00001d040028);Zm00001d047967(Zm00001d047967);Zm00001d050063(Zm00001d050063)	Zm00001d001774(Zm00001d001774);Zm00001d005892(Zm00001d005892);Zm00001d006170(Zm00001d006170);Zm00001d010616(Zm00001d010616);Zm00001d010740(Zm00001d010740);Zm00001d012981(Zm00001d012981);Zm00001d016073(Zm00001d016073);Zm00001d020492(Zm00001d020492);Zm00001d020495(Zm00001d020495);Zm00001d024324(Zm00001d024324);Zm00001d026563(Zm00001d026563);Zm00001d028752(Zm00001d028752);Zm00001d031668(Zm00001d0316…
GO:0015833	BP	peptide transport	0	1	1	270	0.705888786675988	0.790680232522953	-	Zm00001d042473(Zm00001d042473)
GO:0042886	BP	amide transport	0	1	1	275	0.712552301823363	0.795754516706929	-	Zm00001d042473(Zm00001d042473)
GO:0004553	MF	hydrolase activity, hydrolyzing O-glycosyl compounds	1	0	1	278	0.713742783090576	0.988573586218662	Zm00001d028410(Zm00001d028410)	-
GO:0000003	BP	reproduction	0	1	1	279	0.717776155484829	0.79681698213048	-	Zm00001d016073(Zm00001d016073)
GO:0022414	BP	reproductive process	0	1	1	279	0.717776155484829	0.79681698213048	-	Zm00001d016073(Zm00001d016073)
GO:0005739	CC	mitochondrion	1	1	2	695	0.724456282172852	0.957340732558709	Zm00001d033951(Zm00001d033951)	Zm00001d017397(Zm00001d017397)
GO:1990904	CC	ribonucleoprotein complex	1	0	1	355	0.728411426946843	0.957340732558709	Zm00001d033951(Zm00001d033951)	-
GO:0016747	MF	transferase activity, transferring acyl groups other than amino-acyl groups	1	0	1	292	0.731396606778606	0.988573586218662	Zm00001d034925(Zm00001d034925)	-
GO:0006310	BP	DNA recombination	1	0	1	292	0.7341179643767	0.812540061461452	Zm00001d039133(Zm00001d039133)	-
GO:1901363	MF	heterocyclic compound binding	12	14	26	6304	0.738253908957197	0.988573586218662	Zm00001d010175(Zm00001d010175);Zm00001d023325(Zm00001d023325);Zm00001d026523(Zm00001d026523);Zm00001d026599(Zm00001d026599);Zm00001d027488(Zm00001d027488);Zm00001d030002(Zm00001d030002);Zm00001d039019(Zm00001d039019);Zm00001d039061(Zm00001d039061);Zm00001d039133(Zm00001d039133);Zm00001d046416(Zm00001d046416);Zm00001d047330(Zm00001d047330);Zm00001d047967(Zm00001d047967)	Zm00001d001774(Zm00001d001774);Zm00001d005892(Zm00001d005892);Zm00001d006170(Zm00001d006170);Zm00001d010616(Zm00001d010616);Zm00001d010740(Zm00001d010740);Zm00001d012981(Zm00001d012981);Zm00001d016489(Zm00001d016489);Zm00001d020492(Zm00001d020492);Zm00001d020495(Zm00001d020495);Zm00001d024324(Zm00001d024324);Zm00001d026563(Zm00001d026563);Zm00001d029280(Zm00001d029280);Zm00001d032265(Zm00001d0322…
GO:0097159	MF	organic cyclic compound binding	12	14	26	6305	0.738621576520673	0.988573586218662	Zm00001d010175(Zm00001d010175);Zm00001d023325(Zm00001d023325);Zm00001d026523(Zm00001d026523);Zm00001d026599(Zm00001d026599);Zm00001d027488(Zm00001d027488);Zm00001d030002(Zm00001d030002);Zm00001d039019(Zm00001d039019);Zm00001d039061(Zm00001d039061);Zm00001d039133(Zm00001d039133);Zm00001d046416(Zm00001d046416);Zm00001d047330(Zm00001d047330);Zm00001d047967(Zm00001d047967)	Zm00001d001774(Zm00001d001774);Zm00001d005892(Zm00001d005892);Zm00001d006170(Zm00001d006170);Zm00001d010616(Zm00001d010616);Zm00001d010740(Zm00001d010740);Zm00001d012981(Zm00001d012981);Zm00001d016489(Zm00001d016489);Zm00001d020492(Zm00001d020492);Zm00001d020495(Zm00001d020495);Zm00001d024324(Zm00001d024324);Zm00001d026563(Zm00001d026563);Zm00001d029280(Zm00001d029280);Zm00001d032265(Zm00001d0322…
GO:0004497	MF	monooxygenase activity	1	0	1	302	0.743346029947366	0.988573586218662	Zm00001d046416(Zm00001d046416)	-
GO:0006812	BP	cation transport	0	1	1	303	0.747216888947682	0.8245914188683	-	Zm00001d017019(Zm00001d017019)
GO:0051641	BP	cellular localization	0	1	1	316	0.761881956101168	0.838294895651138	-	Zm00001d021416(Zm00001d021416)
GO:0016798	MF	hydrolase activity, acting on glycosyl bonds	1	0	1	328	0.772020417488312	1	Zm00001d028410(Zm00001d028410)	-
GO:0016746	MF	transferase activity, transferring acyl groups	1	0	1	329	0.773057885972726	1	Zm00001d034925(Zm00001d034925)	-
GO:0140098	MF	catalytic activity, acting on RNA	0	1	1	332	0.776142493575083	1	-	Zm00001d001774(Zm00001d001774)
GO:0006464	BP	cellular protein modification process	3	3	6	1680	0.780474963285266	0.85371601555837	Zm00001d026523(Zm00001d026523);Zm00001d026599(Zm00001d026599);Zm00001d050063(Zm00001d050063)	Zm00001d028752(Zm00001d028752);Zm00001d031668(Zm00001d031668);Zm00001d040046(Zm00001d040046)
GO:0036211	BP	protein modification process	3	3	6	1680	0.780474963285266	0.85371601555837	Zm00001d026523(Zm00001d026523);Zm00001d026599(Zm00001d026599);Zm00001d050063(Zm00001d050063)	Zm00001d028752(Zm00001d028752);Zm00001d031668(Zm00001d031668);Zm00001d040046(Zm00001d040046)
GO:0015074	BP	DNA integration	2	1	3	919	0.789441412877926	0.860998967846393	Zm00001d039061(Zm00001d039061);Zm00001d039133(Zm00001d039133)	Zm00001d012981(Zm00001d012981)
GO:0005840	CC	ribosome	1	0	1	440	0.802490813757573	0.970291919836659	Zm00001d033951(Zm00001d033951)	-
GO:0005829	CC	cytosol	0	1	1	465	0.820239936238929	0.970291919836659	-	Zm00001d016489(Zm00001d016489)
GO:0071554	BP	cell wall organization or biogenesis	0	1	1	379	0.821920940064644	0.892988301843778	-	Zm00001d029280(Zm00001d029280)
GO:0071705	BP	nitrogen compound transport	0	1	1	381	0.82356025692831	0.892988301843778	-	Zm00001d042473(Zm00001d042473)
GO:0016788	MF	hydrolase activity, acting on ester bonds	0	2	2	701	0.825530815624344	1	-	Zm00001d001774(Zm00001d001774);Zm00001d028752(Zm00001d028752)
GO:0004175	MF	endopeptidase activity	0	1	1	393	0.830628254427433	1	-	Zm00001d041571(Zm00001d041571)
GO:0005975	BP	carbohydrate metabolic process	2	0	2	709	0.834030812275276	0.899757607869832	Zm00001d027488(Zm00001d027488);Zm00001d028410(Zm00001d028410)	-
GO:0006281	BP	DNA repair	1	0	1	395	0.834627700597753	0.899757607869832	Zm00001d039133(Zm00001d039133)	-
GO:1901564	BP	organonitrogen compound metabolic process	6	7	13	3533	0.837249649027815	0.899983052125	Zm00001d026523(Zm00001d026523);Zm00001d026599(Zm00001d026599);Zm00001d027488(Zm00001d027488);Zm00001d033951(Zm00001d033951);Zm00001d040028(Zm00001d040028);Zm00001d050063(Zm00001d050063)	Zm00001d016489(Zm00001d016489);Zm00001d028752(Zm00001d028752);Zm00001d031668(Zm00001d031668);Zm00001d034937(Zm00001d034937);Zm00001d035642(Zm00001d035642);Zm00001d040046(Zm00001d040046);Zm00001d041571(Zm00001d041571)
GO:0006974	BP	cellular response to DNA damage stimulus	1	0	1	405	0.842112642724523	0.9026092406214	Zm00001d039133(Zm00001d039133)	-
GO:0003735	MF	structural constituent of ribosome	1	0	1	410	0.843329418228816	1	Zm00001d033951(Zm00001d033951)	-
GO:0032991	CC	protein-containing complex	1	2	3	1255	0.846229154247447	0.970291919836659	Zm00001d033951(Zm00001d033951)	Zm00001d001774(Zm00001d001774);Zm00001d013146(Zm00001d013146)
GO:0110165	CC	cellular anatomical entity	17	21	38	10716	0.847020731605802	0.970291919836659	Zm00001d010175(Zm00001d010175);Zm00001d016593(Zm00001d016593);Zm00001d021738(Zm00001d021738);Zm00001d022211(Zm00001d022211);Zm00001d023859(Zm00001d023859);Zm00001d026523(Zm00001d026523);Zm00001d026599(Zm00001d026599);Zm00001d027488(Zm00001d027488);Zm00001d030002(Zm00001d030002);Zm00001d033951(Zm00001d033951);Zm00001d035713(Zm00001d035713);Zm00001d039019(Zm00001d039019);Zm00001d039061(Zm00001d0390…	Zm00001d001774(Zm00001d001774);Zm00001d005766(Zm00001d005766);Zm00001d005892(Zm00001d005892);Zm00001d006170(Zm00001d006170);Zm00001d009106(Zm00001d009106);Zm00001d013146(Zm00001d013146);Zm00001d016073(Zm00001d016073);Zm00001d016489(Zm00001d016489);Zm00001d017019(Zm00001d017019);Zm00001d017397(Zm00001d017397);Zm00001d024324(Zm00001d024324);Zm00001d026563(Zm00001d026563);Zm00001d029280(Zm00001d0292…
GO:0016021	CC	integral component of membrane	9	5	14	4630	0.847890592638051	0.970291919836659	Zm00001d021738(Zm00001d021738);Zm00001d022211(Zm00001d022211);Zm00001d023859(Zm00001d023859);Zm00001d026523(Zm00001d026523);Zm00001d026599(Zm00001d026599);Zm00001d035713(Zm00001d035713);Zm00001d039061(Zm00001d039061);Zm00001d050063(Zm00001d050063);Zm00001d051635(Zm00001d051635)	Zm00001d005766(Zm00001d005766);Zm00001d009106(Zm00001d009106);Zm00001d031668(Zm00001d031668);Zm00001d037722(Zm00001d037722);Zm00001d042473(Zm00001d042473)
GO:0005215	MF	transporter activity	1	1	2	754	0.855643436155427	1	Zm00001d035713(Zm00001d035713)	Zm00001d042473(Zm00001d042473)
GO:0031224	CC	intrinsic component of membrane	9	5	14	4695	0.864825406810935	0.970291919836659	Zm00001d021738(Zm00001d021738);Zm00001d022211(Zm00001d022211);Zm00001d023859(Zm00001d023859);Zm00001d026523(Zm00001d026523);Zm00001d026599(Zm00001d026599);Zm00001d035713(Zm00001d035713);Zm00001d039061(Zm00001d039061);Zm00001d050063(Zm00001d050063);Zm00001d051635(Zm00001d051635)	Zm00001d005766(Zm00001d005766);Zm00001d009106(Zm00001d009106);Zm00001d031668(Zm00001d031668);Zm00001d037722(Zm00001d037722);Zm00001d042473(Zm00001d042473)
GO:0033554	BP	cellular response to stress	1	0	1	460	0.877703445470483	0.938061275531491	Zm00001d039133(Zm00001d039133)	-
GO:0005198	MF	structural molecule activity	1	0	1	476	0.884346770813145	1	Zm00001d033951(Zm00001d033951)	-
GO:0003824	MF	catalytic activity	14	16	30	7736	0.892295386756385	1	Zm00001d014914(Zm00001d014914);Zm00001d016593(Zm00001d016593);Zm00001d018617(Zm00001d018617);Zm00001d023859(Zm00001d023859);Zm00001d027488(Zm00001d027488);Zm00001d028410(Zm00001d028410);Zm00001d030002(Zm00001d030002);Zm00001d034925(Zm00001d034925);Zm00001d038553(Zm00001d038553);Zm00001d039133(Zm00001d039133);Zm00001d045055(Zm00001d045055);Zm00001d046416(Zm00001d046416);Zm00001d050063(Zm00001d0500…	Zm00001d001774(Zm00001d001774);Zm00001d009667(Zm00001d009667);Zm00001d011543(Zm00001d011543);Zm00001d016073(Zm00001d016073);Zm00001d016489(Zm00001d016489);Zm00001d028752(Zm00001d028752);Zm00001d029280(Zm00001d029280);Zm00001d031668(Zm00001d031668);Zm00001d034937(Zm00001d034937);Zm00001d035642(Zm00001d035642);Zm00001d040046(Zm00001d040046);Zm00001d040228(Zm00001d040228);Zm00001d041571(Zm00001d0415…
GO:0044267	BP	cellular protein metabolic process	5	3	8	2495	0.894295244482564	0.953063217691418	Zm00001d026523(Zm00001d026523);Zm00001d026599(Zm00001d026599);Zm00001d033951(Zm00001d033951);Zm00001d040028(Zm00001d040028);Zm00001d050063(Zm00001d050063)	Zm00001d028752(Zm00001d028752);Zm00001d031668(Zm00001d031668);Zm00001d040046(Zm00001d040046)
GO:0006811	BP	ion transport	0	1	1	517	0.90626307263225	0.958731032782169	-	Zm00001d017019(Zm00001d017019)
GO:0071702	BP	organic substance transport	0	1	1	518	0.90670047517642	0.958731032782169	-	Zm00001d042473(Zm00001d042473)
GO:0006996	BP	organelle organization	1	1	2	866	0.907324543088755	0.958731032782169	Zm00001d014914(Zm00001d014914)	Zm00001d021416(Zm00001d021416)
GO:0070011	MF	peptidase activity, acting on L-amino acid peptides	0	1	1	538	0.913156673634473	1	-	Zm00001d041571(Zm00001d041571)
GO:0007165	BP	signal transduction	0	1	1	571	0.927225706033238	0.969484958911291	-	Zm00001d017397(Zm00001d017397)
GO:0023052	BP	signaling	0	1	1	574	0.928244361486516	0.969484958911291	-	Zm00001d017397(Zm00001d017397)
GO:0008233	MF	peptidase activity	0	1	1	583	0.929518526852622	1	-	Zm00001d041571(Zm00001d041571)
GO:0044085	BP	cellular component biogenesis	0	1	1	581	0.930567077266	0.969484958911291	-	Zm00001d050396(Zm00001d050396)
GO:0071840	BP	cellular component organization or biogenesis	1	3	4	1583	0.935781563123236	0.969484958911291	Zm00001d014914(Zm00001d014914)	Zm00001d021416(Zm00001d021416);Zm00001d029280(Zm00001d029280);Zm00001d050396(Zm00001d050396)
GO:0006412	BP	translation	1	0	1	598	0.935904913522266	0.969484958911291	Zm00001d033951(Zm00001d033951)	-
GO:0043043	BP	peptide biosynthetic process	1	0	1	600	0.936505759731488	0.969484958911291	Zm00001d033951(Zm00001d033951)	-
GO:0022857	MF	transmembrane transporter activity	1	0	1	609	0.937546680142893	1	Zm00001d035713(Zm00001d035713)	-
GO:0019538	BP	protein metabolic process	5	4	9	2969	0.939448689697105	0.969484958911291	Zm00001d026523(Zm00001d026523);Zm00001d026599(Zm00001d026599);Zm00001d033951(Zm00001d033951);Zm00001d040028(Zm00001d040028);Zm00001d050063(Zm00001d050063)	Zm00001d028752(Zm00001d028752);Zm00001d031668(Zm00001d031668);Zm00001d040046(Zm00001d040046);Zm00001d041571(Zm00001d041571)
GO:1901566	BP	organonitrogen compound biosynthetic process	1	1	2	986	0.941873788749288	0.969484958911291	Zm00001d033951(Zm00001d033951)	Zm00001d016489(Zm00001d016489)
GO:0051234	BP	establishment of localization	1	3	4	1614	0.941985944072576	0.969484958911291	Zm00001d035713(Zm00001d035713)	Zm00001d017019(Zm00001d017019);Zm00001d021416(Zm00001d021416);Zm00001d042473(Zm00001d042473)
GO:0007154	BP	cell communication	0	1	1	632	0.945399818382019	0.969484958911291	-	Zm00001d017397(Zm00001d017397)
GO:0043604	BP	amide biosynthetic process	1	0	1	635	0.946167986467544	0.969484958911291	Zm00001d033951(Zm00001d033951)	-
GO:0016787	MF	hydrolase activity	1	6	7	2513	0.946177983411487	1	Zm00001d028410(Zm00001d028410)	Zm00001d001774(Zm00001d001774);Zm00001d009667(Zm00001d009667);Zm00001d028752(Zm00001d028752);Zm00001d031668(Zm00001d031668);Zm00001d041571(Zm00001d041571);Zm00001d045657(Zm00001d045657)
GO:0051179	BP	localization	1	3	4	1651	0.948691715824722	0.969484958911291	Zm00001d035713(Zm00001d035713)	Zm00001d017019(Zm00001d017019);Zm00001d021416(Zm00001d021416);Zm00001d042473(Zm00001d042473)
GO:0016043	BP	cellular component organization	1	2	3	1376	0.954106028262644	0.972353957764935	Zm00001d014914(Zm00001d014914)	Zm00001d021416(Zm00001d021416);Zm00001d029280(Zm00001d029280)
GO:0043228	CC	non-membrane-bounded organelle	1	0	1	840	0.957396923611381	1	Zm00001d033951(Zm00001d033951)	-
GO:0043232	CC	intracellular non-membrane-bounded organelle	1	0	1	840	0.957396923611381	1	Zm00001d033951(Zm00001d033951)	-
GO:0043168	MF	anion binding	4	1	5	2052	0.960914984481578	1	Zm00001d014914(Zm00001d014914);Zm00001d023325(Zm00001d023325);Zm00001d026523(Zm00001d026523);Zm00001d026599(Zm00001d026599)	Zm00001d016489(Zm00001d016489)
GO:0055085	BP	transmembrane transport	1	0	1	746	0.968212160743555	0.982499470487391	Zm00001d035713(Zm00001d035713)	-
GO:0006259	BP	DNA metabolic process	2	1	3	1485	0.969329236298552	0.982499470487391	Zm00001d039061(Zm00001d039061);Zm00001d039133(Zm00001d039133)	Zm00001d012981(Zm00001d012981)
GO:0016740	MF	transferase activity	4	5	9	3281	0.971453533232257	1	Zm00001d034925(Zm00001d034925);Zm00001d038553(Zm00001d038553);Zm00001d045055(Zm00001d045055);Zm00001d050063(Zm00001d050063)	Zm00001d016073(Zm00001d016073);Zm00001d016489(Zm00001d016489);Zm00001d034937(Zm00001d034937);Zm00001d035642(Zm00001d035642);Zm00001d040046(Zm00001d040046)
GO:0006810	BP	transport	1	2	3	1594	0.97976746892654	0.987972689012813	Zm00001d035713(Zm00001d035713)	Zm00001d017019(Zm00001d017019);Zm00001d042473(Zm00001d042473)
GO:0016310	BP	phosphorylation	1	1	2	1253	0.98050469909036	0.987972689012813	Zm00001d027488(Zm00001d027488)	Zm00001d016489(Zm00001d016489)
GO:0071944	CC	cell periphery	0	1	1	1042	0.980810057710386	1	-	Zm00001d029280(Zm00001d029280)
GO:0016020	CC	membrane	10	6	16	6145	0.982901392458847	1	Zm00001d021738(Zm00001d021738);Zm00001d022211(Zm00001d022211);Zm00001d023859(Zm00001d023859);Zm00001d026523(Zm00001d026523);Zm00001d026599(Zm00001d026599);Zm00001d035713(Zm00001d035713);Zm00001d039061(Zm00001d039061);Zm00001d046416(Zm00001d046416);Zm00001d050063(Zm00001d050063);Zm00001d051635(Zm00001d051635)	Zm00001d005766(Zm00001d005766);Zm00001d009106(Zm00001d009106);Zm00001d013146(Zm00001d013146);Zm00001d031668(Zm00001d031668);Zm00001d037722(Zm00001d037722);Zm00001d042473(Zm00001d042473)
GO:0006796	BP	phosphate-containing compound metabolic process	1	2	3	1666	0.984732399527319	0.987972689012813	Zm00001d027488(Zm00001d027488)	Zm00001d016489(Zm00001d016489);Zm00001d028752(Zm00001d028752)
GO:0006793	BP	phosphorus metabolic process	1	2	3	1676	0.985323968666934	0.987972689012813	Zm00001d027488(Zm00001d027488)	Zm00001d016489(Zm00001d016489);Zm00001d028752(Zm00001d028752)
GO:0140096	MF	catalytic activity, acting on a protein	1	3	4	2128	0.989794311053688	1	Zm00001d050063(Zm00001d050063)	Zm00001d028752(Zm00001d028752);Zm00001d040046(Zm00001d040046);Zm00001d041571(Zm00001d041571)
GO:0005515	MF	protein binding	0	1	1	999	0.990104884066676	1	-	Zm00001d017397(Zm00001d017397)
GO:0016772	MF	transferase activity, transferring phosphorus-containing groups	0	2	2	1529	0.993595566647421	1	-	Zm00001d016073(Zm00001d016073);Zm00001d016489(Zm00001d016489)
GO:0032559	MF	adenyl ribonucleotide binding	1	1	2	1547	0.994078211760448	1	Zm00001d023325(Zm00001d023325)	Zm00001d016489(Zm00001d016489)
GO:0030554	MF	adenyl nucleotide binding	1	1	2	1550	0.994155170388235	1	Zm00001d023325(Zm00001d023325)	Zm00001d016489(Zm00001d016489)
GO:0036094	MF	small molecule binding	3	1	4	2419	0.996696647945106	1	Zm00001d014914(Zm00001d014914);Zm00001d023325(Zm00001d023325);Zm00001d027488(Zm00001d027488)	Zm00001d016489(Zm00001d016489)
GO:0032555	MF	purine ribonucleotide binding	1	1	2	1707	0.997077989214261	1	Zm00001d023325(Zm00001d023325)	Zm00001d016489(Zm00001d016489)
GO:0017076	MF	purine nucleotide binding	1	1	2	1710	0.997116913823658	1	Zm00001d023325(Zm00001d023325)	Zm00001d016489(Zm00001d016489)
GO:0016301	MF	kinase activity	0	1	1	1262	0.997231001835039	1	-	Zm00001d016489(Zm00001d016489)
GO:0032553	MF	ribonucleotide binding	1	1	2	1731	0.99737568860901	1	Zm00001d023325(Zm00001d023325)	Zm00001d016489(Zm00001d016489)
GO:0097367	MF	carbohydrate derivative binding	1	1	2	1762	0.997717070605818	1	Zm00001d023325(Zm00001d023325)	Zm00001d016489(Zm00001d016489)
GO:0000166	MF	nucleotide binding	2	1	3	2288	0.99872069411878	1	Zm00001d023325(Zm00001d023325);Zm00001d027488(Zm00001d027488)	Zm00001d016489(Zm00001d016489)
GO:1901265	MF	nucleoside phosphate binding	2	1	3	2288	0.99872069411878	1	Zm00001d023325(Zm00001d023325);Zm00001d027488(Zm00001d027488)	Zm00001d016489(Zm00001d016489)
GO:0005524	MF	ATP binding	0	1	1	1435	0.998818851475877	1	-	Zm00001d016489(Zm00001d016489)
GO:0008144	MF	drug binding	0	1	1	1515	0.9992066021908	1	-	Zm00001d016489(Zm00001d016489)
GO:0035639	MF	purine ribonucleoside triphosphate binding	0	1	1	1595	0.999468407284484	1	-	Zm00001d016489(Zm00001d016489)
GO:0005575	CC	cellular_component	17	23	40	11092	1	1	Zm00001d010175(Zm00001d010175);Zm00001d016593(Zm00001d016593);Zm00001d021738(Zm00001d021738);Zm00001d022211(Zm00001d022211);Zm00001d023859(Zm00001d023859);Zm00001d026523(Zm00001d026523);Zm00001d026599(Zm00001d026599);Zm00001d027488(Zm00001d027488);Zm00001d030002(Zm00001d030002);Zm00001d033951(Zm00001d033951);Zm00001d035713(Zm00001d035713);Zm00001d039019(Zm00001d039019);Zm00001d039061(Zm00001d0390…	Zm00001d001774(Zm00001d001774);Zm00001d005766(Zm00001d005766);Zm00001d005892(Zm00001d005892);Zm00001d006170(Zm00001d006170);Zm00001d009106(Zm00001d009106);Zm00001d011543(Zm00001d011543);Zm00001d013146(Zm00001d013146);Zm00001d016073(Zm00001d016073);Zm00001d016489(Zm00001d016489);Zm00001d017019(Zm00001d017019);Zm00001d017397(Zm00001d017397);Zm00001d021416(Zm00001d021416);Zm00001d024324(Zm00001d0243…
GO:0008150	BP	biological_process	23	33	56	12518	1	1	Zm00001d010175(Zm00001d010175);Zm00001d014914(Zm00001d014914);Zm00001d016510(Zm00001d016510);Zm00001d016593(Zm00001d016593);Zm00001d018617(Zm00001d018617);Zm00001d023859(Zm00001d023859);Zm00001d026523(Zm00001d026523);Zm00001d026599(Zm00001d026599);Zm00001d027488(Zm00001d027488);Zm00001d028410(Zm00001d028410);Zm00001d030002(Zm00001d030002);Zm00001d033951(Zm00001d033951);Zm00001d035713(Zm00001d0357…	Zm00001d001774(Zm00001d001774);Zm00001d005892(Zm00001d005892);Zm00001d006170(Zm00001d006170);Zm00001d010616(Zm00001d010616);Zm00001d010740(Zm00001d010740);Zm00001d011543(Zm00001d011543);Zm00001d012321(Zm00001d012321);Zm00001d012981(Zm00001d012981);Zm00001d013146(Zm00001d013146);Zm00001d016073(Zm00001d016073);Zm00001d016489(Zm00001d016489);Zm00001d017019(Zm00001d017019);Zm00001d017397(Zm00001d0173…
GO:0003674	MF	molecular_function	28	35	63	14172	1	1	Zm00001d010175(Zm00001d010175);Zm00001d014914(Zm00001d014914);Zm00001d016510(Zm00001d016510);Zm00001d016593(Zm00001d016593);Zm00001d018617(Zm00001d018617);Zm00001d023325(Zm00001d023325);Zm00001d023859(Zm00001d023859);Zm00001d026523(Zm00001d026523);Zm00001d026599(Zm00001d026599);Zm00001d027488(Zm00001d027488);Zm00001d028410(Zm00001d028410);Zm00001d030002(Zm00001d030002);Zm00001d033951(Zm00001d0339…	Zm00001d001774(Zm00001d001774);Zm00001d005766(Zm00001d005766);Zm00001d005892(Zm00001d005892);Zm00001d006170(Zm00001d006170);Zm00001d009106(Zm00001d009106);Zm00001d009667(Zm00001d009667);Zm00001d009985(Zm00001d009985);Zm00001d010616(Zm00001d010616);Zm00001d010740(Zm00001d010740);Zm00001d011543(Zm00001d011543);Zm00001d012232(Zm00001d012232);Zm00001d012981(Zm00001d012981);Zm00001d016073(Zm00001d0160…
