# Supplementary material for: Maize Genotypes Sensitive and Tolerant to Low Phosphorus Levels Exhibit Different Transcriptome Profiles under Talaromyces purpurogenus Symbiosis and Low-Phosphorous Stress
Source: Int J Mol Sci. 2023 Jul 26;24(15):11941. doi: 10.3390/ijms241511941 (PMC10418897; doi:10.3390/ijms241511941)
Supplement: Supplementary file 1 [file ijms-24-11941-s001.zip › Table S4. KEGG pathway enrichment analysis of DEGs in 31778.xls]

PathwayID	Pathway	level1	level2	Up	Down	DEG	Total	Pvalue	adjustPvalue	Up_gene	Down_gene	URL
zma00997	Biosynthesis of various secondary metabolites - part 3	Metabolism	Biosynthesis of other secondary metabolites	8	0	8	20	4.33947082248874e-11	2.25652482769414e-09	Zm00001d047651(Zm00001d047651|K05953);Zm00001d047639(Zm00001d047639|K05953);Zm00001d028888(Zm00001d028888|K05953);Zm00001d047656(Zm00001d047656|K05953);Zm00001d028887(Zm00001d028887|K05953);Zm00001d053281(Zm00001d053281|K14271);Zm00001d041726(Zm00001d041726|K18054);Zm00001d047658(Zm00001d047658|K05953)	-	http://www.kegg.jp/kegg-bin/show_pathway?map00997/K05953%09%23FFFFFF,red/K14271%09%23FFFFFF,red/K18054%09%23FFFFFF,red
zma00910	Nitrogen metabolism	Metabolism	Energy metabolism	5	2	7	58	6.16744621267188e-06	0.000160353601529469	Zm00001d011679(Zm00001d011679|K02575);Zm00001d049995(Zm00001d049995|K10534);Zm00001d054060(Zm00001d054060|K02575);Zm00001d054057(Zm00001d054057|K02575);Zm00001d018161(Zm00001d018161|K00366)	Zm00001d031779(Zm00001d031779|K01674);Zm00001d031778(Zm00001d031778|K01674)	http://www.kegg.jp/kegg-bin/show_pathway?map00910/K02575%09%23FFFFFF,red/K10534%09%23FFFFFF,red/K00366%09%23FFFFFF,red/K01674%09%23FFFFFF,green
zma00270	Cysteine and methionine metabolism	Metabolism	Amino acid metabolism	9	1	10	165	3.18979515910815e-05	0.000552897827578747	Zm00001d047651(Zm00001d047651|K05953);Zm00001d047639(Zm00001d047639|K05953);Zm00001d028888(Zm00001d028888|K05953);Zm00001d047656(Zm00001d047656|K05953);Zm00001d028887(Zm00001d028887|K05953);Zm00001d033029(Zm00001d033029|K01739);Zm00001d015860(Zm00001d015860|K05933);Zm00001d047658(Zm00001d047658|K05953);Zm00001d019330(Zm00001d019330|K00025)	Zm00001d048736(Zm00001d048736|K00815)	http://www.kegg.jp/kegg-bin/show_pathway?map00270/K05953%09%23FFFFFF,red/K01739%09%23FFFFFF,red/K05933%09%23FFFFFF,red/K00025%09%23FFFFFF,red/K00815%09%23FFFFFF,green
zma00940	Phenylpropanoid biosynthesis	Metabolism	Biosynthesis of other secondary metabolites	6	3	9	270	0.0058220922483606	0.0721696088886763	Zm00001d037849(Zm00001d037849|K00487);Zm00001d034128(Zm00001d034128|K00430);Zm00001d002901(Zm00001d002901|K00430);Zm00001d026683(Zm00001d026683|K00430);Zm00001d044340(Zm00001d044340|K12355);Zm00001d014603(Zm00001d014603|K00430)	Zm00001d027948(Zm00001d027948|K13065);Zm00001d028348(Zm00001d028348|K00430);Zm00001d045092(Zm00001d045092|K13065)	http://www.kegg.jp/kegg-bin/show_pathway?map00940/K00487%09%23FFFFFF,red/K12355%09%23FFFFFF,red/K13065%09%23FFFFFF,green/K00430%09%23FFFFFF,purple
zma00196	Photosynthesis - antenna proteins	Metabolism	Energy metabolism	3	0	3	32	0.00693938547006503	0.0721696088886763	Zm00001d032197(Zm00001d032197|K08910);Zm00001d001857(Zm00001d001857|K08917);Zm00001d007267(Zm00001d007267|K08916)	-	http://www.kegg.jp/kegg-bin/show_pathway?map00196/K08910%09%23FFFFFF,red/K08917%09%23FFFFFF,red/K08916%09%23FFFFFF,red
zma00945	Stilbenoid, diarylheptanoid and gingerol biosynthesis	Metabolism	Biosynthesis of other secondary metabolites	1	2	3	38	0.0111932206297484	0.0970079121244859	Zm00001d037849(Zm00001d037849|K00487)	Zm00001d027948(Zm00001d027948|K13065);Zm00001d045092(Zm00001d045092|K13065)	http://www.kegg.jp/kegg-bin/show_pathway?map00945/K00487%09%23FFFFFF,red/K13065%09%23FFFFFF,green
zma00740	Riboflavin metabolism	Metabolism	Metabolism of cofactors and vitamins	0	2	2	24	0.0347922173381	0.233225064650614	-	Zm00001d016907(Zm00001d016907|K14379);Zm00001d028367(Zm00001d028367|K14379)	http://www.kegg.jp/kegg-bin/show_pathway?map00740/K14379%09%23FFFFFF,green
zma00941	Flavonoid biosynthesis	Metabolism	Biosynthesis of other secondary metabolites	1	2	3	59	0.0358807791770176	0.233225064650614	Zm00001d037849(Zm00001d037849|K00487)	Zm00001d027948(Zm00001d027948|K13065);Zm00001d045092(Zm00001d045092|K13065)	http://www.kegg.jp/kegg-bin/show_pathway?map00941/K00487%09%23FFFFFF,red/K13065%09%23FFFFFF,green
zma00950	Isoquinoline alkaloid biosynthesis	Metabolism	Biosynthesis of other secondary metabolites	0	2	2	27	0.0432108030049982	0.249662417362212	-	Zm00001d024664(Zm00001d024664|K01592);Zm00001d048736(Zm00001d048736|K00815)	http://www.kegg.jp/kegg-bin/show_pathway?map00950/K01592%09%23FFFFFF,green/K00815%09%23FFFFFF,green
zma00592	alpha-Linolenic acid metabolism	Metabolism	Lipid metabolism	0	3	3	71	0.0568413551979078	0.277522911031941	-	Zm00001d044906(Zm00001d044906|K05894);Zm00001d044908(Zm00001d044908|K05894);Zm00001d031449(Zm00001d031449|K00454)	http://www.kegg.jp/kegg-bin/show_pathway?map00592/K05894%09%23FFFFFF,green/K00454%09%23FFFFFF,green
zma00904	Diterpenoid biosynthesis	Metabolism	Metabolism of terpenoids and polyketides	0	2	2	32	0.0587067696413721	0.277522911031941	-	Zm00001d049957(Zm00001d049957|K04121);Zm00001d017294(Zm00001d017294|K04125)	http://www.kegg.jp/kegg-bin/show_pathway?map00904/K04121%09%23FFFFFF,green/K04125%09%23FFFFFF,green
zma00908	Zeatin biosynthesis	Metabolism	Metabolism of terpenoids and polyketides	2	0	2	42	0.0942559869618353	0.398979913175573	Zm00001d050371(Zm00001d050371|K10717);Zm00001d020418(Zm00001d020418|K10717)	-	http://www.kegg.jp/kegg-bin/show_pathway?map00908/K10717%09%23FFFFFF,red
zma00250	Alanine, aspartate and glutamate metabolism	Metabolism	Amino acid metabolism	1	2	3	91	0.101735013943828	0.398979913175573	Zm00001d047736(Zm00001d047736|K01953)	Zm00001d002052(Zm00001d002052|K13051);Zm00001d044608(Zm00001d044608|K01953)	http://www.kegg.jp/kegg-bin/show_pathway?map00250/K13051%09%23FFFFFF,green/K01953%09%23FFFFFF,purple
zma00350	Tyrosine metabolism	Metabolism	Amino acid metabolism	0	2	2	47	0.113844271687575	0.398979913175573	-	Zm00001d024664(Zm00001d024664|K01592);Zm00001d048736(Zm00001d048736|K00815)	http://www.kegg.jp/kegg-bin/show_pathway?map00350/K01592%09%23FFFFFF,green/K00815%09%23FFFFFF,green
zma04016	MAPK signaling pathway - plant	Environmental Information Processing	Signal transduction	2	3	5	209	0.115090359569877	0.398979913175573	Zm00001d018737(Zm00001d018737|K13449);Zm00001d008578(Zm00001d008578|K13425)	Zm00001d025055(Zm00001d025055|K14497);Zm00001d023859(Zm00001d023859|K13447);Zm00001d005609(Zm00001d005609|K14497)	http://www.kegg.jp/kegg-bin/show_pathway?map04016/K13449%09%23FFFFFF,red/K13425%09%23FFFFFF,red/K14497%09%23FFFFFF,green/K13447%09%23FFFFFF,green
zma04141	Protein processing in endoplasmic reticulum	Genetic Information Processing	Folding, sorting and degradation	1	6	7	342	0.128072985423691	0.416237202626994	Zm00001d049068(Zm00001d049068|K07953)	Zm00001d042922(Zm00001d042922|K03283);Zm00001d052194(Zm00001d052194|K13993);Zm00001d015777(Zm00001d015777|K13993);Zm00001d047799(Zm00001d047799|K03283);Zm00001d039936(Zm00001d039936|K13993);Zm00001d039935(Zm00001d039935|K13993)	http://www.kegg.jp/kegg-bin/show_pathway?map04141/K07953%09%23FFFFFF,red/K03283%09%23FFFFFF,green/K13993%09%23FFFFFF,green
zma00909	Sesquiterpenoid and triterpenoid biosynthesis	Metabolism	Metabolism of terpenoids and polyketides	0	1	1	12	0.13839400129263	0.423322827483338	-	Zm00001d024210(Zm00001d024210|K15797)	http://www.kegg.jp/kegg-bin/show_pathway?map00909/K15797%09%23FFFFFF,green
zma00630	Glyoxylate and dicarboxylate metabolism	Metabolism	Carbohydrate metabolism	2	1	3	115	0.16872577335037	0.451137797676705	Zm00001d011368(Zm00001d011368|K00122);Zm00001d019330(Zm00001d019330|K00025)	Zm00001d021666(Zm00001d021666|K01637)	http://www.kegg.jp/kegg-bin/show_pathway?map00630/K00122%09%23FFFFFF,red/K00025%09%23FFFFFF,red/K01637%09%23FFFFFF,green
zma00130	Ubiquinone and other terpenoid-quinone biosynthesis	Metabolism	Metabolism of cofactors and vitamins	1	1	2	61	0.173104932676783	0.451137797676705	Zm00001d037849(Zm00001d037849|K00487)	Zm00001d048736(Zm00001d048736|K00815)	http://www.kegg.jp/kegg-bin/show_pathway?map00130/K00487%09%23FFFFFF,red/K00815%09%23FFFFFF,green
zma00710	Carbon fixation in photosynthetic organisms	Metabolism	Energy metabolism	1	2	3	120	0.184035179006912	0.451137797676705	Zm00001d019330(Zm00001d019330|K00025)	Zm00001d038163(Zm00001d038163|K01006);Zm00001d012764(Zm00001d012764|K00029)	http://www.kegg.jp/kegg-bin/show_pathway?map00710/K00025%09%23FFFFFF,red/K01006%09%23FFFFFF,green/K00029%09%23FFFFFF,green
zma00902	Monoterpenoid biosynthesis	Metabolism	Metabolism of terpenoids and polyketides	0	1	1	17	0.190303282329475	0.451137797676705	-	Zm00001d002847(Zm00001d002847|K15095)	http://www.kegg.jp/kegg-bin/show_pathway?map00902/K15095%09%23FFFFFF,green
zma00400	Phenylalanine, tyrosine and tryptophan biosynthesis	Metabolism	Amino acid metabolism	0	2	2	65	0.19086599132476	0.451137797676705	-	Zm00001d048736(Zm00001d048736|K00815);Zm00001d020008(Zm00001d020008|K01609)	http://www.kegg.jp/kegg-bin/show_pathway?map00400/K00815%09%23FFFFFF,green/K01609%09%23FFFFFF,green
zma00960	Tropane, piperidine and pyridine alkaloid biosynthesis	Metabolism	Biosynthesis of other secondary metabolites	0	1	1	18	0.20030777225127	0.452869745959392	-	Zm00001d048736(Zm00001d048736|K00815)	http://www.kegg.jp/kegg-bin/show_pathway?map00960/K00815%09%23FFFFFF,green
zma00620	Pyruvate metabolism	Metabolism	Carbohydrate metabolism	1	2	3	132	0.22214936216802	0.472313136499264	Zm00001d019330(Zm00001d019330|K00025)	Zm00001d038163(Zm00001d038163|K01006);Zm00001d012764(Zm00001d012764|K00029)	http://www.kegg.jp/kegg-bin/show_pathway?map00620/K00025%09%23FFFFFF,red/K01006%09%23FFFFFF,green/K00029%09%23FFFFFF,green
zma00500	Starch and sucrose metabolism	Metabolism	Carbohydrate metabolism	2	2	4	200	0.232702684437756	0.472313136499264	Zm00001d022192(Zm00001d022192|K01087);Zm00001d025475(Zm00001d025475|K01179)	Zm00001d031794(Zm00001d031794|K01176);Zm00001d002830(Zm00001d002830|K01193)	http://www.kegg.jp/kegg-bin/show_pathway?map00500/K01087%09%23FFFFFF,red/K01179%09%23FFFFFF,red/K01176%09%23FFFFFF,green/K01193%09%23FFFFFF,green
zma00600	Sphingolipid metabolism	Metabolism	Lipid metabolism	0	2	2	75	0.236156568249632	0.472313136499264	-	Zm00001d043994(Zm00001d043994|K04713);Zm00001d038630(Zm00001d038630|K04713)	http://www.kegg.jp/kegg-bin/show_pathway?map00600/K04713%09%23FFFFFF,green
zma00450	Selenocompound metabolism	Metabolism	Metabolism of other amino acids	1	0	1	23	0.248525648030241	0.478641988798982	Zm00001d033029(Zm00001d033029|K01739)	-	http://www.kegg.jp/kegg-bin/show_pathway?map00450/K01739%09%23FFFFFF,red
zma00591	Linoleic acid metabolism	Metabolism	Lipid metabolism	0	1	1	24	0.257818405886421	0.478805610931925	-	Zm00001d031449(Zm00001d031449|K00454)	http://www.kegg.jp/kegg-bin/show_pathway?map00591/K00454%09%23FFFFFF,green
zma00052	Galactose metabolism	Metabolism	Carbohydrate metabolism	0	2	2	86	0.286582243308122	0.504960605703291	-	Zm00001d025659(Zm00001d025659|K00850);Zm00001d002830(Zm00001d002830|K01193)	http://www.kegg.jp/kegg-bin/show_pathway?map00052/K00850%09%23FFFFFF,green/K01193%09%23FFFFFF,green
zma04626	Plant-pathogen interaction	Organismal Systems	Environmental adaptation	4	1	5	292	0.291323426367283	0.504960605703291	Zm00001d018737(Zm00001d018737|K13449);Zm00001d011841(Zm00001d011841|K13448);Zm00001d052713(Zm00001d052713|K13412);Zm00001d008578(Zm00001d008578|K13425)	Zm00001d023859(Zm00001d023859|K13447)	http://www.kegg.jp/kegg-bin/show_pathway?map04626/K13449%09%23FFFFFF,red/K13448%09%23FFFFFF,red/K13412%09%23FFFFFF,red/K13425%09%23FFFFFF,red/K13447%09%23FFFFFF,green
zma00195	Photosynthesis	Metabolism	Energy metabolism	2	0	2	93	0.318566081311803	0.534368910587541	Zm00001d010136(Zm00001d010136|K02639);Zm00001d043299(Zm00001d043299|K02721)	-	http://www.kegg.jp/kegg-bin/show_pathway?map00195/K02639%09%23FFFFFF,red/K02721%09%23FFFFFF,red
zma00360	Phenylalanine metabolism	Metabolism	Amino acid metabolism	0	1	1	38	0.376586984973164	0.611953850581391	-	Zm00001d048736(Zm00001d048736|K00815)	http://www.kegg.jp/kegg-bin/show_pathway?map00360/K00815%09%23FFFFFF,green
zma04075	Plant hormone signal transduction	Environmental Information Processing	Signal transduction	1	5	6	415	0.404955963412011	0.638112427194684	Zm00001d018737(Zm00001d018737|K13449)	Zm00001d025055(Zm00001d025055|K14497);Zm00001d027900(Zm00001d027900|K13464);Zm00001d013142(Zm00001d013142|K14488);Zm00001d005609(Zm00001d005609|K14497);Zm00001d002302(Zm00001d002302|K14488)	http://www.kegg.jp/kegg-bin/show_pathway?map04075/K13449%09%23FFFFFF,red/K14497%09%23FFFFFF,green/K13464%09%23FFFFFF,green/K14488%09%23FFFFFF,green
zma00010	Glycolysis / Gluconeogenesis	Metabolism	Carbohydrate metabolism	0	3	3	196	0.436602127183003	0.65787274806082	-	Zm00001d008651(Zm00001d008651|K01568);Zm00001d038163(Zm00001d038163|K01006);Zm00001d025659(Zm00001d025659|K00850)	http://www.kegg.jp/kegg-bin/show_pathway?map00010/K01568%09%23FFFFFF,green/K01006%09%23FFFFFF,green/K00850%09%23FFFFFF,green
zma02010	ABC transporters	Environmental Information Processing	Membrane transport	0	1	1	47	0.442798965040937	0.65787274806082	-	Zm00001d034725(Zm00001d034725|K05658)	http://www.kegg.jp/kegg-bin/show_pathway?map02010/K05658%09%23FFFFFF,green
zma00565	Ether lipid metabolism	Metabolism	Lipid metabolism	0	1	1	51	0.469946747327105	0.678811968361374	-	Zm00001d015033(Zm00001d015033|K01115)	http://www.kegg.jp/kegg-bin/show_pathway?map00565/K01115%09%23FFFFFF,green
zma00520	Amino sugar and nucleotide sugar metabolism	Metabolism	Carbohydrate metabolism	0	3	3	213	0.491243676943508	0.690396518947633	-	Zm00001d037653(Zm00001d037653|K01183);Zm00001d003188(Zm00001d003188|K01183);Zm00001d025753(Zm00001d025753|K01183)	http://www.kegg.jp/kegg-bin/show_pathway?map00520/K01183%09%23FFFFFF,green
zma00920	Sulfur metabolism	Metabolism	Energy metabolism	1	0	1	59	0.520378622476564	0.712097062336351	Zm00001d033029(Zm00001d033029|K01739)	-	http://www.kegg.jp/kegg-bin/show_pathway?map00920/K01739%09%23FFFFFF,red
zma00460	Cyanoamino acid metabolism	Metabolism	Metabolism of other amino acids	0	1	1	65	0.55506034007833	0.740080453437774	-	Zm00001d002052(Zm00001d002052|K13051)	http://www.kegg.jp/kegg-bin/show_pathway?map00460/K13051%09%23FFFFFF,green
zma00040	Pentose and glucuronate interconversions	Metabolism	Carbohydrate metabolism	0	1	1	82	0.640421372064535	0.82908917766354	-	Zm00001d034552(Zm00001d034552|K01184)	http://www.kegg.jp/kegg-bin/show_pathway?map00040/K01184%09%23FFFFFF,green
zma00030	Pentose phosphate pathway	Metabolism	Carbohydrate metabolism	0	1	1	85	0.653704928542406	0.82908917766354	-	Zm00001d025659(Zm00001d025659|K00850)	http://www.kegg.jp/kegg-bin/show_pathway?map00030/K00850%09%23FFFFFF,green
zma04144	Endocytosis	Cellular Processes	Transport and catabolism	0	3	3	278	0.672378108627731	0.832468134491476	-	Zm00001d042922(Zm00001d042922|K03283);Zm00001d047799(Zm00001d047799|K03283);Zm00001d015033(Zm00001d015033|K01115)	http://www.kegg.jp/kegg-bin/show_pathway?map04144/K03283%09%23FFFFFF,green/K01115%09%23FFFFFF,green
zma03040	Spliceosome	Genetic Information Processing	Transcription	0	3	3	289	0.697964256787573	0.838562426057634	-	Zm00001d042922(Zm00001d042922|K03283);Zm00001d047799(Zm00001d047799|K03283);Zm00001d002567(Zm00001d002567|K12823)	http://www.kegg.jp/kegg-bin/show_pathway?map03040/K03283%09%23FFFFFF,green/K12823%09%23FFFFFF,green
zma00051	Fructose and mannose metabolism	Metabolism	Carbohydrate metabolism	0	1	1	99	0.709552822048767	0.838562426057634	-	Zm00001d025659(Zm00001d025659|K00850)	http://www.kegg.jp/kegg-bin/show_pathway?map00051/K00850%09%23FFFFFF,green
zma00020	Citrate cycle (TCA cycle)	Metabolism	Carbohydrate metabolism	1	0	1	106	0.734036804187012	0.848220307060548	Zm00001d019330(Zm00001d019330|K00025)	-	http://www.kegg.jp/kegg-bin/show_pathway?map00020/K00025%09%23FFFFFF,red
zma04146	Peroxisome	Cellular Processes	Transport and catabolism	1	0	1	131	0.805945490955094	0.91106881586228	Zm00001d009351(Zm00001d009351|K00477)	-	http://www.kegg.jp/kegg-bin/show_pathway?map04146/K00477%09%23FFFFFF,red
zma04145	Phagosome	Cellular Processes	Transport and catabolism	1	0	1	156	0.858568949633788	0.928854416287684	Zm00001d049113(Zm00001d049113|K01365)	-	http://www.kegg.jp/kegg-bin/show_pathway?map04145/K01365%09%23FFFFFF,red
zma00564	Glycerophospholipid metabolism	Metabolism	Lipid metabolism	0	1	1	160	0.865562863745325	0.928854416287684	-	Zm00001d015033(Zm00001d015033|K01115)	http://www.kegg.jp/kegg-bin/show_pathway?map00564/K01115%09%23FFFFFF,green
zma03015	mRNA surveillance pathway	Genetic Information Processing	Translation	0	1	1	183	0.899623715687377	0.928854416287684	-	Zm00001d037868(Zm00001d037868|K03265)	http://www.kegg.jp/kegg-bin/show_pathway?map03015/K03265%09%23FFFFFF,green
zma03018	RNA degradation	Genetic Information Processing	Folding, sorting and degradation	0	1	1	187	0.904605902814194	0.928854416287684	-	Zm00001d025659(Zm00001d025659|K00850)	http://www.kegg.jp/kegg-bin/show_pathway?map03018/K00850%09%23FFFFFF,green
zma00190	Oxidative phosphorylation	Metabolism	Energy metabolism	1	0	1	198	0.91708072427549	0.928854416287684	Zm00001d046560(Zm00001d046560|K01535)	-	http://www.kegg.jp/kegg-bin/show_pathway?map00190/K01535%09%23FFFFFF,red
zma04120	Ubiquitin mediated proteolysis	Genetic Information Processing	Folding, sorting and degradation	0	1	1	210	0.928854416287684	0.928854416287684	-	Zm00001d040046(Zm00001d040046|K04506)	http://www.kegg.jp/kegg-bin/show_pathway?map04120/K04506%09%23FFFFFF,green
