# Supplementary material for: Maize Genotypes Sensitive and Tolerant to Low Phosphorus Levels Exhibit Different Transcriptome Profiles under Talaromyces purpurogenus Symbiosis and Low-Phosphorous Stress
Source: Int J Mol Sci. 2023 Jul 26;24(15):11941. doi: 10.3390/ijms241511941 (PMC10418897; doi:10.3390/ijms241511941)
Supplement: Supplementary file 1 [file ijms-24-11941-s001.zip › Table S5. KEGG pathway enrichment analysis of DEGs in CCM454.xls]

PathwayID	Pathway	level1	level2	Up	Down	DEG	Total	Pvalue	adjustPvalue	Up_gene	Down_gene	URL
zma00942	Anthocyanin biosynthesis	Metabolism	Biosynthesis of other secondary metabolites	1	0	1	1	0.00397205862210703	0.108790716690917	Zm00001d045055(Zm00001d045055|K12930)	-	http://www.kegg.jp/kegg-bin/show_pathway?map00942/K12930%09%23FFFFFF,red
zma00904	Diterpenoid biosynthesis	Metabolism	Metabolism of terpenoids and polyketides	2	0	2	32	0.00701875591554301	0.108790716690917	Zm00001d037724(Zm00001d037724|K04125);Zm00001d018617(Zm00001d018617|K04125)	-	http://www.kegg.jp/kegg-bin/show_pathway?map00904/K04125%09%23FFFFFF,red
zma04626	Plant-pathogen interaction	Organismal Systems	Environmental adaptation	1	3	4	292	0.027062100891057	0.279641709207589	Zm00001d023859(Zm00001d023859|K13447)	Zm00001d005766(Zm00001d005766|K02183);Zm00001d042056(Zm00001d042056|K13448);Zm00001d009985(Zm00001d009985|K13448)	http://www.kegg.jp/kegg-bin/show_pathway?map04626/K13447%09%23FFFFFF,red/K02183%09%23FFFFFF,green/K13448%09%23FFFFFF,green
zma00902	Monoterpenoid biosynthesis	Metabolism	Metabolism of terpenoids and polyketides	1	0	1	17	0.065490846108978	0.419163564409292	Zm00001d025924(Zm00001d025924|K15095)	-	http://www.kegg.jp/kegg-bin/show_pathway?map00902/K15095%09%23FFFFFF,red
zma04146	Peroxisome	Cellular Processes	Transport and catabolism	1	1	2	131	0.0947632552961207	0.419163564409292	Zm00001d052931(Zm00001d052931|K00232)	Zm00001d040228(Zm00001d040228|K00306)	http://www.kegg.jp/kegg-bin/show_pathway?map04146/K00232%09%23FFFFFF,red/K00306%09%23FFFFFF,green
zma00480	Glutathione metabolism	Metabolism	Metabolism of other amino acids	0	2	2	135	0.0997012198952773	0.419163564409292	-	Zm00001d034937(Zm00001d034937|K00799);Zm00001d035642(Zm00001d035642|K00799)	http://www.kegg.jp/kegg-bin/show_pathway?map00480/K00799%09%23FFFFFF,green
zma00196	Photosynthesis - antenna proteins	Metabolism	Energy metabolism	1	0	1	32	0.119821619731234	0.419163564409292	Zm00001d026599(Zm00001d026599|K08917)	-	http://www.kegg.jp/kegg-bin/show_pathway?map00196/K08917%09%23FFFFFF,red
zma00640	Propanoate metabolism	Metabolism	Carbohydrate metabolism	1	0	1	44	0.161077864985418	0.419163564409292	Zm00001d052931(Zm00001d052931|K00232)	-	http://www.kegg.jp/kegg-bin/show_pathway?map00640/K00232%09%23FFFFFF,red
zma01040	Biosynthesis of unsaturated fatty acids	Metabolism	Lipid metabolism	1	0	1	49	0.177711237088209	0.419163564409292	Zm00001d052931(Zm00001d052931|K00232)	-	http://www.kegg.jp/kegg-bin/show_pathway?map01040/K00232%09%23FFFFFF,red
zma04016	MAPK signaling pathway - plant	Environmental Information Processing	Signal transduction	1	1	2	209	0.20101247493198	0.419163564409292	Zm00001d023859(Zm00001d023859|K13447)	Zm00001d005766(Zm00001d005766|K02183)	http://www.kegg.jp/kegg-bin/show_pathway?map04016/K13447%09%23FFFFFF,red/K02183%09%23FFFFFF,green
zma00071	Fatty acid degradation	Metabolism	Lipid metabolism	1	0	1	58	0.206852302715304	0.419163564409292	Zm00001d052931(Zm00001d052931|K00232)	-	http://www.kegg.jp/kegg-bin/show_pathway?map00071/K00232%09%23FFFFFF,red
zma00906	Carotenoid biosynthesis	Metabolism	Metabolism of terpenoids and polyketides	0	1	1	58	0.206852302715304	0.419163564409292	-	Zm00001d044558(Zm00001d044558|K02293)	http://www.kegg.jp/kegg-bin/show_pathway?map00906/K02293%09%23FFFFFF,green
zma00910	Nitrogen metabolism	Metabolism	Energy metabolism	0	1	1	58	0.206852302715304	0.419163564409292	-	Zm00001d028295(Zm00001d028295|K00264)	http://www.kegg.jp/kegg-bin/show_pathway?map00910/K00264%09%23FFFFFF,green
zma00941	Flavonoid biosynthesis	Metabolism	Biosynthesis of other secondary metabolites	1	0	1	59	0.210027959655971	0.419163564409292	Zm00001d014914(Zm00001d014914|K05277)	-	http://www.kegg.jp/kegg-bin/show_pathway?map00941/K05277%09%23FFFFFF,red
zma00310	Lysine degradation	Metabolism	Amino acid metabolism	0	1	1	60	0.213191338442215	0.419163564409292	-	Zm00001d040228(Zm00001d040228|K00306)	http://www.kegg.jp/kegg-bin/show_pathway?map00310/K00306%09%23FFFFFF,green
zma00410	beta-Alanine metabolism	Metabolism	Metabolism of other amino acids	1	0	1	61	0.216342484856409	0.419163564409292	Zm00001d052931(Zm00001d052931|K00232)	-	http://www.kegg.jp/kegg-bin/show_pathway?map00410/K00232%09%23FFFFFF,red
zma00592	alpha-Linolenic acid metabolism	Metabolism	Lipid metabolism	1	0	1	71	0.247191123830919	0.450760284632853	Zm00001d052931(Zm00001d052931|K00232)	-	http://www.kegg.jp/kegg-bin/show_pathway?map00592/K00232%09%23FFFFFF,red
zma00940	Phenylpropanoid biosynthesis	Metabolism	Biosynthesis of other secondary metabolites	1	1	2	270	0.291364798145656	0.457340147721705	Zm00001d030002(Zm00001d030002|K00430)	Zm00001d029280(Zm00001d029280|K00430)	http://www.kegg.jp/kegg-bin/show_pathway?map00940/K00430%09%23FFFFFF,purple
zma00250	Alanine, aspartate and glutamate metabolism	Metabolism	Amino acid metabolism	0	1	1	91	0.30540930982017	0.457340147721705	-	Zm00001d028295(Zm00001d028295|K00264)	http://www.kegg.jp/kegg-bin/show_pathway?map00250/K00264%09%23FFFFFF,green
zma03020	RNA polymerase	Genetic Information Processing	Transcription	0	1	1	91	0.30540930982017	0.457340147721705	-	Zm00001d012981(Zm00001d012981|K03006)	http://www.kegg.jp/kegg-bin/show_pathway?map03020/K03006%09%23FFFFFF,green
zma00195	Photosynthesis	Metabolism	Energy metabolism	0	1	1	93	0.310986012099182	0.457340147721705	-	Zm00001d013146(Zm00001d013146|K02694)	http://www.kegg.jp/kegg-bin/show_pathway?map00195/K02694%09%23FFFFFF,green
zma00240	Pyrimidine metabolism	Metabolism	Nucleotide metabolism	0	1	1	105	0.343549380992942	0.457340147721705	-	Zm00001d016489(Zm00001d016489|K00876)	http://www.kegg.jp/kegg-bin/show_pathway?map00240/K00876%09%23FFFFFF,green
zma00561	Glycerolipid metabolism	Metabolism	Lipid metabolism	0	1	1	106	0.346194887934466	0.457340147721705	-	Zm00001d039953(Zm00001d039953|K09480)	http://www.kegg.jp/kegg-bin/show_pathway?map00561/K09480%09%23FFFFFF,green
zma04070	Phosphatidylinositol signaling system	Environmental Information Processing	Signal transduction	0	1	1	109	0.354069791784546	0.457340147721705	-	Zm00001d005766(Zm00001d005766|K02183)	http://www.kegg.jp/kegg-bin/show_pathway?map04070/K02183%09%23FFFFFF,green
zma00710	Carbon fixation in photosynthetic organisms	Metabolism	Energy metabolism	1	0	1	120	0.382168377449243	0.473888788037061	Zm00001d027488(Zm00001d027488|K05298)	-	http://www.kegg.jp/kegg-bin/show_pathway?map00710/K05298%09%23FFFFFF,red
zma00260	Glycine, serine and threonine metabolism	Metabolism	Amino acid metabolism	0	1	1	133	0.413855747498816	0.493443391248589	-	Zm00001d040228(Zm00001d040228|K00306)	http://www.kegg.jp/kegg-bin/show_pathway?map00260/K00306%09%23FFFFFF,green
zma03015	mRNA surveillance pathway	Genetic Information Processing	Translation	0	1	1	183	0.521732487968217	0.586210881337989	-	Zm00001d016073(Zm00001d016073|K14376)	http://www.kegg.jp/kegg-bin/show_pathway?map03015/K14376%09%23FFFFFF,green
zma03018	RNA degradation	Genetic Information Processing	Folding, sorting and degradation	0	1	1	187	0.529480796047216	0.586210881337989	-	Zm00001d001774(Zm00001d001774|K12581)	http://www.kegg.jp/kegg-bin/show_pathway?map03018/K12581%09%23FFFFFF,green
zma04120	Ubiquitin mediated proteolysis	Genetic Information Processing	Folding, sorting and degradation	0	1	1	210	0.571735716640405	0.611165766063881	-	Zm00001d040046(Zm00001d040046|K04506)	http://www.kegg.jp/kegg-bin/show_pathway?map04120/K04506%09%23FFFFFF,green
zma03010	Ribosome	Genetic Information Processing	Translation	2	0	2	535	0.638188428575214	0.659461376194387	Zm00001d026523(Zm00001d026523|K02923);Zm00001d033951(Zm00001d033951|K02946)	-	http://www.kegg.jp/kegg-bin/show_pathway?map03010/K02923%09%23FFFFFF,red/K02946%09%23FFFFFF,red
zma04075	Plant hormone signal transduction	Environmental Information Processing	Signal transduction	0	1	1	415	0.817401996492422	0.817401996492422	-	Zm00001d017397(Zm00001d017397|K14488)	http://www.kegg.jp/kegg-bin/show_pathway?map04075/K14488%09%23FFFFFF,green
